# Supplementary material for: Meta-Analysis of RNA-Seq Data Identifies Differentially Expressed Genes in Skeletal Muscle Between Obese and Normal Weight Individuals
Source: Int J Mol Sci. 2026 Mar 15;27(6):2677. doi: 10.3390/ijms27062677 (PMC13026894; doi:10.3390/ijms27062677)
Supplement: Supplementary file 1 [file ijms-27-02677-s001.zip › Table_S1_DEGs.xlsx]

## Sheet: DEGs
Gene_Symbol	log2FC_GSE137631	log2FC_GSE185957	log2FC_GSE231509	log2FC_GSE196387	Mean_log2FC	Direction	P_value	FDR
KLHL34	-1.4796	-1.4454	-0.7064	-0.9975	-1.1549	Down	9.79395e-25	1.19565e-20
LINC00310	3.1709	1.4411	0.6136	2.2668	2.0076	Up	7.99977e-23	4.88306e-19
PHLDA3	-1.9437	-2.0854	-0.7292	-0.7434	-1.3615	Down	2.19977e-21	8.9516e-18
METTL7A	1.165	0.3058	1.0527	1.0578	0.9779	Up	1.0316e-19	3.14844e-16
FEZ2	1.2693	1.0844	0.5286	1.3396	1.0577	Up	5.074e-19	1.18952e-15
PRRG1	1.3024	0.7879	0.286	0.625	0.7933	Up	5.84627e-19	1.18952e-15
MRPS6	0.9991	0.4534	0.5143	0.9425	0.7716	Up	9.2728e-18	1.61718e-14
SLC16A10	1.1331	0.6862	0.5288	0.9017	0.8482	Up	5.67419e-17	8.65881e-14
C14orf180	1.4478	0.6296	1.4073	1.6545	1.3587	Up	2.03505e-16	2.48439e-13
CNKSR2	-1.3288	-1.4489	-0.8733	-0.9793	-1.144	Down	1.9788e-16	2.48439e-13
PDCD1LG2	1.9824	1.4565	0.917	2.6161	1.7609	Up	2.62095e-16	2.90877e-13
CALML4	1.4069	0.7148	0.4808	0.9726	0.9509	Up	2.54547e-15	2.58959e-12
MAN2A1	0.8175	0.3965	0.5117	0.8847	0.6859	Up	1.1399e-14	1.07045e-11
PDE11A	1.5277	1.852	0.5539	1.8216	1.3832	Up	2.0256e-14	1.76632e-11
CCNG2	1.2559	0.4976	0.2551	1.1283	0.8404	Up	3.45108e-14	2.80872e-11
GRB14	2.6226	1.1055	1.1241	0.3756	1.4672	Up	9.15053e-14	6.57116e-11
IZUMO4	-1.7496	-1.9868	-0.3086	-1.9826	-1.4519	Down	9.13812e-14	6.57116e-11
COMTD1	-0.7506	-1.4712	-0.3529	-1.0995	-0.8349	Down	2.56887e-13	1.74227e-10
PCNX4	0.7147	0.6351	0.2088	0.6024	0.5403	Up	3.55619e-13	2.28494e-10
UBTD1	1.2229	0.2605	0.5431	0.9845	0.8368	Up	4.49673e-13	2.7448e-10
CCND1	0.5606	1.0484	1.2833	1.0625	0.9461	Up	7.71231e-13	4.48342e-10
SFRP1	1.7485	0.648	1.4676	2.2792	1.626	Up	8.82875e-13	4.68615e-10
GPCPD1	-0.3972	-0.8758	-0.5182	-1.2116	-0.6913	Down	8.64446e-13	4.68615e-10
MRPL41	-0.6951	-1.2464	0.0637	-1.0347	-0.654	Down	1.2085e-12	6.14724e-10
SFRP4	0.7787	1.0536	0.6802	1.6465	0.9947	Up	1.90627e-12	9.30871e-10
ATF3	-2.9967	-0.7052	-1.1433	-1.4897	-1.7974	Down	2.6035e-12	1.22244e-09
GFOD1	-0.8218	-0.7258	-0.4776	-0.2155	-0.5744	Down	2.84115e-12	1.28462e-09
RCAN2	-0.7277	-0.1259	-0.4123	-1.1933	-0.6576	Down	3.6636e-12	1.59733e-09
SLC1A5	0.9617	0.5362	0.6525	1.2091	0.8701	Up	4.37214e-12	1.84052e-09
MMD	1.4696	0.2862	0.1627	1.6431	0.9757	Up	5.69577e-12	2.3178e-09
VEGFB	-0.5012	-0.6616	0.0634	-0.8124	-0.4457	Down	9.21824e-12	3.6302e-09
SLC5A3	0.6824	0.5213	0.8515	0.9835	0.7726	Up	9.9099e-12	3.78063e-09
SFXN4	-0.4366	-0.5168	-0.2646	-0.6079	-0.4422	Down	1.12851e-11	4.17481e-09
PRKAG3	1.4138	1.5209	0.429	0.6388	0.9863	Up	1.46998e-11	5.27808e-09
SCGB1D2	-2.231	-2.7293	0.3142	-2.2664	-1.6306	Down	1.60019e-11	5.58146e-09
HCFC1R1	-1.0922	-0.6518	-0.4262	-0.7991	-0.7775	Down	1.92177e-11	6.51693e-09
PCYT2	-0.8657	-0.8798	-0.0359	-1.204	-0.7225	Down	2.95163e-11	9.73877e-09
DIAPH1	-0.8544	-0.1764	-0.4567	-0.5342	-0.5691	Down	3.6603e-11	1.17592e-08
LONRF1	0.9508	1.0606	0.2816	0.2217	0.6193	Up	3.8902e-11	1.21773e-08
VAPA	0.3866	0.4136	0.0584	0.3005	0.2825	Up	4.05242e-11	1.2368e-08
MAST3	1.4949	1.8178	0.8323	1.1276	1.2814	Up	4.78445e-11	1.4246e-08
CD274	1.4983	1.0322	0.6836	0.5908	0.9978	Up	5.42953e-11	1.54249e-08
CHST15	1.7922	0.8754	0.5067	1.0781	1.1403	Up	5.4331e-11	1.54249e-08
NTMT1	-0.4957	-0.6646	-0.0208	-0.6242	-0.4235	Down	6.52478e-11	1.81033e-08
UBFD1	0.6198	0.3191	0.1695	0.4397	0.4108	Up	7.1834e-11	1.94878e-08
EYA2	1.0952	1.8464	1.3584	2.6506	1.6406	Up	8.49057e-11	2.25332e-08
TNNI3	-1.4732	-0.869	-0.5337	-1.5522	-1.1455	Down	9.08833e-11	2.36064e-08
FAM184B	1.3097	1.0439	-0.0617	1.7582	1.0031	Up	9.64251e-11	2.42949e-08
HCN1	1.0955	2.1645	-0.0393	1.5433	1.0578	Up	9.75138e-11	2.42949e-08
LUM	0.7945	1.024	0.8186	0.7779	0.8325	Up	1.10768e-10	2.70452e-08
EEF1G	-0.3575	-0.1896	-0.2227	-0.6096	-0.3535	Down	1.14264e-10	2.73516e-08
CNST	0.9417	0.8115	0.0448	0.3699	0.5482	Up	1.51683e-10	3.56104e-08
RPL8	-0.4029	-0.7475	-0.2229	-0.5989	-0.4527	Down	1.76804e-10	4.07249e-08
LINC01773	1.66	1.5277	0.4275	1.9363	1.3716	Up	1.99549e-10	4.51129e-08
SCX	0.9433	0.0128	0.1813	1.1949	0.653	Up	2.20245e-10	4.88865e-08
LIMCH1	0.607	0.8114	0.0613	0.5128	0.4698	Up	2.32521e-10	5.00076e-08
DIP2C	-0.5461	-0.6609	-0.3707	-0.4258	-0.4888	Down	2.33489e-10	5.00076e-08
CADM1	-0.7354	-0.0452	-0.8651	-1.0586	-0.7387	Down	2.69571e-10	5.67402e-08
DDR1	-0.7386	-1.3924	-0.396	-0.5104	-0.6943	Down	3.82626e-10	7.73341e-08
NT5C2	0.6916	0.3764	0.1056	0.51	0.4435	Up	3.86417e-10	7.73341e-08
GFER	-0.6171	-0.7248	-0.319	-0.3856	-0.5	Down	3.83418e-10	7.73341e-08
CEBPA	0.932	0.2063	0.6482	0.5684	0.66	Up	3.98166e-10	7.84001e-08
BAG1	-0.3013	-0.5839	-0.1779	-0.9289	-0.4564	Down	4.11158e-10	7.96733e-08
DHTKD1	-0.9587	-0.6686	0.0459	-0.7731	-0.6008	Down	4.86087e-10	9.27211e-08
SLIT2	0.1795	1.37	0.1705	1.6187	0.6924	Up	5.26444e-10	9.86194e-08
MGST1	1.9122	1.6422	0.9952	2.0331	1.6517	Up	5.33165e-10	9.86194e-08
LPL	-1.0636	-1.1759	-0.1173	-1.1881	-0.8548	Down	5.6558e-10	1.01674e-07
PLIN1	2.2809	1.8155	0.9586	3.54	2.1439	Up	5.66336e-10	1.01674e-07
NEDD1	-0.7926	-0.3021	-0.657	-0.298	-0.5665	Down	5.76665e-10	1.02028e-07
SESN3	0.7256	0.5556	0.7176	0.9484	0.7487	Up	5.94121e-10	1.02155e-07
RPL10	-0.6531	-0.2059	-0.2201	-0.5042	-0.4334	Down	5.8669e-10	1.02155e-07
PYGL	1.0327	0.6572	1.3768	0.8017	1.0143	Up	6.27687e-10	1.06428e-07
HEXIM1	0.6846	0.8114	0.2739	0.4071	0.5295	Up	6.60898e-10	1.10524e-07
RPL35	-0.4482	-0.7216	-0.253	-0.3725	-0.4202	Down	7.57729e-10	1.25005e-07
CYP4X1	1.8125	0.6164	0.3403	1.1998	1.0907	Up	8.18198e-10	1.32794e-07
ASB6	-0.4842	-0.4319	-0.0601	-0.4877	-0.3628	Down	8.26701e-10	1.32794e-07
CD9	1.1956	0.563	0.6271	0.2415	0.725	Up	9.18086e-10	1.45558e-07
EPDR1	0.6863	0.5455	0.3269	0.2386	0.4646	Up	9.76325e-10	1.52807e-07
DUSP16	0.6444	0.5209	0.3185	0.4224	0.4864	Up	1.06623e-09	1.64766e-07
PPM1L	0.7098	0.9079	0.2987	0.6644	0.6191	Up	1.12078e-09	1.71032e-07
ST3GAL3	-0.5405	-0.1699	-0.1299	-0.5672	-0.3791	Down	1.23498e-09	1.86131e-07
DBNDD1	0.7502	0.5091	0.6634	0.9288	0.731	Up	1.50527e-09	2.24101e-07
ATP1B4	0.5511	0.6274	0.2679	0.8978	0.5666	Up	1.53114e-09	2.25207e-07
RPS17	-0.3294	-0.305	-0.2428	-0.386	-0.3154	Down	1.67595e-09	2.43571e-07
SLC38A1	-2.7966	-0.979	0.0655	-2.3999	-1.6548	Down	1.76421e-09	2.51113e-07
LOC102724023	-0.8814	-0.6468	0.3288	-0.963	-0.5383	Down	1.76898e-09	2.51113e-07
SCD	1.7576	1.9383	2.782	3.7139	2.5126	Up	1.83434e-09	2.57398e-07
ECSIT	-0.4773	-0.5981	-0.0621	-0.7987	-0.4583	Down	2.28984e-09	3.17664e-07
IL12RB2	-2.5827	-0.4811	-1.3094	-0.4767	-1.4306	Down	2.45118e-09	3.36225e-07
PRADC1	-0.6029	-0.3939	0.0251	-0.7531	-0.4363	Down	2.73917e-09	3.71553e-07
CSRP3	-1.6097	-0.7964	-0.4408	-0.7892	-0.9805	Down	3.08904e-09	4.14406e-07
SDC2	0.3464	0.7103	0.594	1.0829	0.639	Up	3.20973e-09	4.25918e-07
RFX7	0.7254	0.6431	0.2147	0.5207	0.528	Up	3.56416e-09	4.67863e-07
SNN	-0.7796	-0.5846	-0.2542	-0.4847	-0.5401	Down	3.62374e-09	4.70623e-07
EIF4EBP1	-0.7179	-2.0118	-0.2735	-0.6244	-0.7757	Down	3.79304e-09	4.87426e-07
POLD4	-0.5882	-0.6349	-0.0837	-0.7226	-0.4906	Down	3.99748e-09	5.08346e-07
ST6GALNAC4	-0.9329	-0.867	-0.2622	-0.8636	-0.7262	Down	4.04193e-09	5.087e-07
KALRN	-0.6934	-0.3313	-0.3916	-0.4829	-0.5079	Down	4.66824e-09	5.81529e-07
SSBP2	0.6898	0.4003	0.14	0.5109	0.4559	Up	4.7284e-09	5.83073e-07
FAM177A1	-1.2024	-0.0969	-0.5244	-0.6086	-0.7128	Down	4.88265e-09	5.96074e-07
GTF3A	-0.29	-0.274	-0.2799	-0.6101	-0.3587	Down	5.03451e-09	6.03623e-07
TXN	0.5403	0.0162	0.3984	0.1729	0.3367	Up	5.10148e-09	6.03623e-07
ZNF680	0.9022	0.7161	0.2267	0.1966	0.5289	Up	5.08201e-09	6.03623e-07
FSTL1	0.375	0.6101	0.7189	0.9135	0.628	Up	5.14227e-09	6.03623e-07
GASK1A	1.6043	0.1262	1.0887	1.7712	1.2766	Up	5.35077e-09	6.22116e-07
LNPK	0.5801	0.6683	-0.0043	0.659	0.4545	Up	6.06377e-09	6.98363e-07
SMARCA1	0.5163	0.4716	0.1047	0.6129	0.4209	Up	6.27682e-09	7.16144e-07
CITED2	1.0696	-0.2572	0.3939	1.2332	0.7213	Up	6.79995e-09	7.68646e-07
PRKAR1A	0.5183	0.6078	0.2651	0.3611	0.4276	Up	6.94235e-09	7.77543e-07
SVEP1	1.1756	0.4088	0.5316	0.5407	0.7377	Up	8.29604e-09	9.20709e-07
PTGES2	-0.5531	-0.4817	0.0812	-0.8056	-0.4296	Down	8.51749e-09	9.3677e-07
MSTN	0.8248	1.4672	0.3884	1.3825	0.9348	Up	8.97558e-09	9.78339e-07
RPS6	-0.3123	-0.3109	-0.2391	-0.4969	-0.335	Down	9.58552e-09	1.03558e-06
MAN1A1	1.1939	0.4637	0.4612	0.3894	0.6987	Up	9.88907e-09	1.05421e-06
RPLP1	-0.2488	-0.7403	-0.2895	-0.4662	-0.3855	Down	9.93073e-09	1.05421e-06
AKR1B15	0.93	3.1592	0.3873	1.0892	1.1636	Up	1.1082e-08	1.16628e-06
NFAT5	0.4623	0.5514	0.2041	0.5768	0.4329	Up	1.1607e-08	1.2111e-06
EIF3K	-0.3331	-0.552	-0.1081	-0.6324	-0.3753	Down	1.45397e-08	1.50425e-06
PDGFRA	0.9052	0.6343	0.3932	0.3711	0.6024	Up	1.60439e-08	1.63768e-06
QARS1	-0.2762	-0.3758	-0.1931	-0.4604	-0.3117	Down	1.60978e-08	1.63768e-06
RIF1	-0.6178	0.0956	-0.5644	-0.306	-0.4217	Down	1.71852e-08	1.71965e-06
TGFBR2	0.563	0.1251	0.3327	0.5319	0.4264	Up	1.7072e-08	1.71965e-06
PTPN3	-0.1889	-0.6415	-0.3173	-0.8766	-0.4518	Down	1.74368e-08	1.73063e-06
RASSF3	1.1245	0.7732	0.6833	0.3851	0.781	Up	2.10186e-08	2.06932e-06
GSTK1	-0.3348	-0.5023	0.072	-0.7662	-0.3506	Down	2.18652e-08	2.13545e-06
MRPL12	-0.7714	-0.711	0.1654	-0.8538	-0.5289	Down	2.21049e-08	2.14172e-06
EIF4EBP3	-0.3587	-1.3228	-0.429	-0.6312	-0.5889	Down	2.31761e-08	2.22782e-06
MAP3K5	-0.8132	-1.0878	-0.1879	-0.8539	-0.6965	Down	2.35499e-08	2.24607e-06
CAB39L	1.1731	1.5209	0.2927	0.292	0.7862	Up	2.37619e-08	2.24872e-06
CCN5	0.8485	0.7773	0.2692	0.8555	0.6832	Up	2.42386e-08	2.27619e-06
EPHX1	0.5781	0.0965	0.9209	-0.0766	0.4452	Up	2.84831e-08	2.62111e-06
HSD52	2.35	1.7521	0.5417	1.9275	1.6737	Up	2.85557e-08	2.62111e-06
MPP7	-0.5332	-0.1783	-0.6204	-0.5867	-0.5144	Down	2.81433e-08	2.62111e-06
ASB5	0.3932	0.8877	0.4783	0.4442	0.504	Up	3.04058e-08	2.74958e-06
TAFAZZIN	-0.3718	-0.5661	0.0024	-0.9155	-0.4264	Down	3.03448e-08	2.74958e-06
CYREN	0.7786	0.3114	0.27	0.2732	0.4532	Up	3.13602e-08	2.81504e-06
PAK1	0.7329	0.633	0.2905	0.1121	0.4552	Up	3.21005e-08	2.86046e-06
LDHB	-1.1023	-0.8867	0.1882	-1.99	-0.9265	Down	3.42994e-08	3.03425e-06
LAMP2	0.6621	0.4017	0.0662	0.3067	0.3796	Up	3.4854e-08	3.06114e-06
NDUFB10	-0.4161	-0.5704	0.0845	-0.7071	-0.3722	Down	3.56799e-08	3.11128e-06
SPARC	0.2165	0.6997	0.7001	0.3341	0.4482	Up	3.77903e-08	3.27194e-06
CTNNB1	0.3116	0.35	0.1244	0.1639	0.233	Up	4.03886e-08	3.47228e-06
PPP2R2C	0.8719	2.015	1.2602	2.0941	1.4343	Up	4.21168e-08	3.59554e-06
RPL18A	-0.4759	-0.7652	-0.219	-0.3704	-0.4269	Down	4.4569e-08	3.77846e-06
HOMER1	0.3602	1.3704	0.1688	0.2239	0.4326	Up	4.51792e-08	3.80378e-06
ERCC1	-0.5254	-0.4997	-0.1366	-0.4159	-0.3915	Down	4.70259e-08	3.93213e-06
LOC107985236	-0.3221	-0.1896	-0.3357	-0.4103	-0.3257	Down	4.80812e-08	3.99303e-06
BLTP1	-0.2683	-0.6532	-0.7148	-0.3124	-0.4579	Down	4.94014e-08	4.07495e-06
NDFIP2	0.663	0.7395	0.2897	0.057	0.4344	Up	4.97947e-08	4.07982e-06
RNF165	-0.9388	-0.1865	-0.8692	-0.4546	-0.6926	Down	5.49896e-08	4.47542e-06
MOB1B	0.7061	0.8638	0.3066	0.2628	0.5205	Up	5.53967e-08	4.4787e-06
ANP32E	0.4919	0.6472	0.0147	0.1901	0.3177	Up	5.80305e-08	4.63683e-06
STK33	-0.7091	-0.6378	-0.2259	-1.1734	-0.6752	Down	5.81123e-08	4.63683e-06
TMEM192	-0.4916	-0.6614	-0.2272	-0.6529	-0.4838	Down	6.03297e-08	4.7825e-06
SAR1B	0.516	0.7681	0.1076	0.21	0.3742	Up	6.48865e-08	5.11054e-06
SEPTIN7	0.2758	0.4592	0.1755	0.5352	0.3369	Up	6.61002e-08	5.17277e-06
MCAM	0.8712	0.192	0.5569	0.4311	0.5805	Up	7.20192e-08	5.60007e-06
IER3	-1.3062	-1.4841	-0.0231	-0.4385	-0.7879	Down	7.35752e-08	5.68485e-06
MRPS12	-0.5897	-0.7558	0.2522	-0.7312	-0.4212	Down	7.44386e-08	5.71539e-06
DDAH1	0.6388	0.5419	0.0488	1.2491	0.6059	Up	7.61732e-08	5.81202e-06
SLC8B1	0.5918	-0.0036	0.5323	0.3952	0.4388	Up	7.67162e-08	5.81709e-06
EMP1	0.3713	0.427	0.668	0.6934	0.5341	Up	8.11968e-08	6.11883e-06
GPS2	-0.1617	-0.4186	-0.3589	-0.2615	-0.2773	Down	8.66097e-08	6.4718e-06
TXNIP	1.4449	0.2544	0.0058	0.5776	0.6742	Up	8.6941e-08	6.4718e-06
RPS5	-0.3182	-0.6769	-0.2114	-0.399	-0.3633	Down	8.7571e-08	6.47919e-06
FLVCR2	1.0445	0.6947	0.3358	0.7006	0.7205	Up	9.09425e-08	6.68811e-06
CFD	0.4688	0.6226	0.6874	0.4261	0.5415	Up	1.00184e-07	7.31835e-06
ECRG4	0.7804	0.5681	1.2351	0.7216	0.8566	Up	1.00711e-07	7.31835e-06
LAMA4	0.1683	0.3857	0.5559	0.6026	0.4063	Up	1.02489e-07	7.34723e-06
ZNHIT6	0.0553	0.6848	0.2762	0.6667	0.3527	Up	1.0217e-07	7.34723e-06
PPP1R3B	0.7509	1.1691	0.4062	0.1418	0.5818	Up	1.02914e-07	7.34723e-06
ADD3	0.5023	0.4906	0.239	0.8545	0.5109	Up	1.06497e-07	7.55022e-06
C12orf75	1.0226	0.1716	0.9968	1.7872	1.0612	Up	1.06994e-07	7.55022e-06
LGALSL	-0.4483	-0.2116	-0.7735	-0.4693	-0.5043	Down	1.08377e-07	7.56041e-06
ZNF467	1.2217	0.6956	0.8598	0.9987	0.9919	Up	1.07814e-07	7.56041e-06
WDR38	-0.509	-0.9876	-0.2845	-0.877	-0.6071	Down	1.13084e-07	7.84389e-06
CAMTA1	0.5314	0.3035	0.2937	0.1651	0.3478	Up	1.15589e-07	7.9724e-06
LGI1	1.5035	0.2214	0.7683	1.1353	1.0233	Up	1.23189e-07	8.4488e-06
SPOCK1	-0.8578	-1.3259	0.3976	-1.1712	-0.6642	Down	1.27182e-07	8.67398e-06
LRRC2	-0.49	-0.2659	-0.5043	-0.2167	-0.3963	Down	1.29844e-07	8.75762e-06
ADAM22	-0.8861	-0.7928	-1.0622	-0.7803	-0.8947	Down	1.29408e-07	8.75762e-06
CPQ	0.4317	0.3315	0.4524	0.6228	0.466	Up	1.31401e-07	8.81397e-06
AKR1C3	0.7568	0.4474	2.3434	0.6468	1.111	Up	1.34638e-07	8.98178e-06
KRBA1	-0.8393	-0.7904	-0.2626	-0.6543	-0.6338	Down	1.4197e-07	9.41938e-06
PAQR4	-0.5399	-1.0294	-0.0696	-0.9105	-0.5741	Down	1.54965e-07	1.0171e-05
DNAAF9	-0.3543	-0.8557	-0.721	-0.6366	-0.5953	Down	1.54277e-07	1.0171e-05
MRPS18B	-0.487	-0.4216	0.0322	-0.4055	-0.3183	Down	1.57289e-07	1.02684e-05
SGK1	0.5393	0.8281	1.1069	0.848	0.8078	Up	1.59553e-07	1.03608e-05
PALMD	0.5214	0.3436	0.2042	0.8347	0.4809	Up	1.76031e-07	1.13157e-05
PITPNM1	-1.3542	-0.9359	0.228	-1.7634	-0.9583	Down	1.7704e-07	1.13157e-05
LGALS1	0.6675	0.2501	0.1421	0.7278	0.4757	Up	1.76245e-07	1.13157e-05
ARL6IP5	0.2202	0.4536	0.1805	0.2502	0.2524	Up	1.79701e-07	1.1426e-05
ACSL3	0.276	0.588	0.179	0.3379	0.3122	Up	1.83259e-07	1.15321e-05
CDKN2C	-0.4867	-0.4932	-0.1863	-0.8052	-0.4803	Down	1.82716e-07	1.15321e-05
LINC01854	0.6692	1.6	0.7527	0.3658	0.7649	Up	1.87622e-07	1.17461e-05
EGFR	0.5124	0.544	0.1421	0.6317	0.4451	Up	1.97884e-07	1.22628e-05
GSTO1	-0.4692	-0.7073	-0.0509	-0.5792	-0.4186	Down	1.97786e-07	1.22628e-05
FAM20A	0.5394	0.5173	0.2775	0.2567	0.4002	Up	2.07587e-07	1.27991e-05
MIR10394	-0.2101	-1.0363	-0.2525	-0.4593	-0.4061	Down	2.16498e-07	1.32814e-05
EEF2	-0.2385	-0.4191	-0.3631	-0.1874	-0.288	Down	2.30626e-07	1.40774e-05
SMOC2	0.618	0.4811	0.463	0.3493	0.4932	Up	2.50688e-07	1.52258e-05
RB1	0.6182	0.2195	0.1606	0.2763	0.3548	Up	2.52643e-07	1.52687e-05
AGPAT5	-0.6443	-0.1984	-0.5073	-0.0212	-0.395	Down	2.5647e-07	1.5372e-05
FABP7	2.7668	3.5453	1.559	2.5204	2.5046	Up	2.59975e-07	1.5372e-05
STIMATE	-0.268	-0.396	-0.7729	-0.6116	-0.5029	Down	2.5784e-07	1.5372e-05
RPL29	-0.4136	-0.5026	-0.3003	-0.2401	-0.3567	Down	2.59545e-07	1.5372e-05
MAN2B1	-0.4395	-0.8334	-0.1955	-0.5165	-0.4522	Down	2.60648e-07	1.5372e-05
LATS2	0.6761	0.2789	0.2778	0.3929	0.4424	Up	2.70719e-07	1.58891e-05
RPS10	-0.1774	-0.4582	-0.1996	-0.4836	-0.2972	Down	2.83056e-07	1.65337e-05
IER3-AS1	-1.3043	-1.2002	-0.1101	-0.7429	-0.8372	Down	2.96787e-07	1.7177e-05
RPL12	-0.3248	-0.514	-0.2406	-0.3417	-0.3351	Down	2.96883e-07	1.7177e-05
ETFB	-0.503	-0.878	0.0534	-0.7022	-0.4569	Down	3.05398e-07	1.75863e-05
SHISA2	1.5807	1.1564	0.1129	0.1947	0.8004	Up	3.10534e-07	1.77981e-05
NEB	-0.8663	0.1694	-0.6542	-0.0914	-0.471	Down	3.2331e-07	1.83877e-05
NTRK2	1.0428	1.2695	0.5451	1.4903	1.047	Up	3.23888e-07	1.83877e-05
SNHG16	-0.2817	-0.572	-0.1696	-0.4311	-0.3307	Down	3.25339e-07	1.83877e-05
NDUFB8	-0.4366	-0.3927	0.1955	-0.837	-0.3521	Down	3.36955e-07	1.89564e-05
ANXA1	0.3326	0.36	0.55	0.5568	0.4471	Up	3.43134e-07	1.91127e-05
HTRA1	0.3679	0.1001	0.3365	1.0069	0.4657	Up	3.4443e-07	1.91127e-05
CFAP61	1.852	-0.196	0.0049	1.2906	0.9101	Up	3.43101e-07	1.91127e-05
ATF7IP	0.6944	0.6018	-0.0688	0.3365	0.3921	Up	3.60247e-07	1.99e-05
LOC105369784	3.8588	1.0717	0.0933	1.3798	1.8441	Up	3.62214e-07	1.99185e-05
SEC31B	-0.5946	-0.8228	-0.1764	-0.7941	-0.5632	Down	3.71243e-07	2.03235e-05
MYLK4	0.7872	2.2345	0.2099	0.2783	0.737	Up	3.74427e-07	2.04063e-05
EDN1	0.5202	0.5281	0.8643	1.4671	0.8326	Up	3.87781e-07	2.10401e-05
BDH1	-0.8564	-1.4499	0.4189	-1.3949	-0.7286	Down	3.97841e-07	2.14905e-05
OAT	0.9233	0.5588	0.0262	0.1952	0.4577	Up	4.16648e-07	2.23089e-05
RFX5	1.1059	0.7787	0.0703	0.1837	0.5639	Up	4.1614e-07	2.23089e-05
MYHAS	1.1232	1.0338	-0.2164	0.3737	0.5758	Up	4.57398e-07	2.43839e-05
MEOX1	0.8303	0.0111	0.9386	0.5434	0.6672	Up	4.64812e-07	2.46714e-05
MYO18A	-0.8522	0.0129	-0.3	-0.0742	-0.3909	Down	4.66934e-07	2.46767e-05
TMEM182	0.695	0.8243	0.0856	0.2302	0.4436	Up	4.74046e-07	2.48375e-05
PHB2	-0.2011	-0.3961	-0.2477	-0.3971	-0.2889	Down	4.73032e-07	2.48375e-05
COX4I1	-0.38	-0.6083	0.1329	-0.809	-0.376	Down	4.76369e-07	2.48526e-05
SLC25A11	-0.4822	-0.4603	0.1616	-0.7865	-0.3757	Down	4.95357e-07	2.57333e-05
COX5B	-0.3281	-0.466	0.0425	-0.6774	-0.3301	Down	5.00925e-07	2.58029e-05
ALKBH7	-0.3755	-1.0624	-0.1303	-0.5115	-0.4466	Down	5.00882e-07	2.58029e-05
RPS11	-0.3337	-0.4531	-0.2101	-0.3191	-0.3155	Down	5.05993e-07	2.59545e-05
TANC1	0.6454	0.2584	0.4018	0.609	0.5119	Up	5.4602e-07	2.78157e-05
SPOUT1	-0.4083	-0.8147	0.071	-0.6162	-0.3897	Down	5.46836e-07	2.78157e-05
TSPYL5	0.6057	0.8552	0.3543	0.3853	0.5255	Up	5.81921e-07	2.94775e-05
CALM1	0.2971	0.5656	0.1286	0.5926	0.3612	Up	6.0981e-07	3.07627e-05
CPXM2	0.4338	0.2898	0.859	1.8761	0.859	Up	6.41735e-07	3.22399e-05
NCSTN	0.7141	0.3992	0.1086	0.2741	0.4011	Up	6.48849e-07	3.24637e-05
SZRD1	0.4012	0.5865	0.1693	0.1969	0.3201	Up	6.53196e-07	3.25478e-05
PTPRF	1.3633	-0.015	1.4456	1.366	1.174	Up	6.75454e-07	3.35201e-05
MICAL2	0.8655	0.9409	0.2772	1.6596	0.902	Up	6.81669e-07	3.36915e-05
RPL18	-0.3361	-0.394	-0.1884	-0.251	-0.2856	Down	6.88457e-07	3.38898e-05
CKS1B	0.6924	0.4081	0.4216	0.1068	0.4406	Up	6.95615e-07	3.41047e-05
TSC1	-0.3201	-0.2376	-0.3903	-0.2962	-0.3208	Down	7.1108e-07	3.47234e-05
SYT11	0.3262	0.0758	0.7131	0.8732	0.518	Up	7.14603e-07	3.47565e-05
DANCR	-0.3606	-0.6976	0.07	-1.0517	-0.456	Down	7.31179e-07	3.51426e-05
PLS3	0.2284	0.1705	0.5018	0.4479	0.3437	Up	7.28038e-07	3.51426e-05
VARS2	-0.8312	-0.8828	-0.2736	-0.4501	-0.6011	Down	7.29683e-07	3.51426e-05
ENOX2	0.5679	0.6633	-0.0036	0.7605	0.4732	Up	7.92526e-07	3.79418e-05
RPS2	-0.3394	-0.4754	-0.1473	-0.5104	-0.3481	Down	8.06251e-07	3.84481e-05
ACKR3	0.8261	0.173	0.5211	0.3954	0.5441	Up	8.31912e-07	3.95175e-05
COL6A6	0.3477	1.4958	1.8164	0.2049	0.8868	Up	8.55535e-07	4.04821e-05
EIF3L	-0.188	-0.1556	-0.3746	-0.2256	-0.2419	Down	8.6738e-07	4.08841e-05
RPL26	-0.258	-0.1755	-0.2668	-0.3999	-0.2804	Down	8.90233e-07	4.17999e-05
ABCB7	-0.345	-0.1886	-0.1726	-0.3559	-0.2771	Down	8.95364e-07	4.18797e-05
ARMCX4	-0.3511	-0.7222	-0.9782	-0.3314	-0.5725	Down	9.16194e-07	4.26904e-05
TEAD1	-0.3689	-0.1226	-0.4016	-0.4347	-0.355	Down	9.5888e-07	4.45095e-05
SGPL1	-0.2888	-0.498	-0.639	-0.2108	-0.3973	Down	9.63214e-07	4.45414e-05
KITLG	0.2434	0.2859	0.6689	0.7883	0.4902	Up	9.80611e-07	4.51747e-05
C5orf15	0.6694	0.3708	0.0356	0.2004	0.3446	Up	1.01323e-06	4.65018e-05
KIZ	-0.1284	-0.4771	-0.5485	-0.3883	-0.3551	Down	1.06884e-06	4.88705e-05
ZNF763	-1.3138	-0.7921	-0.1819	-1.2251	-0.9083	Down	1.08191e-06	4.92836e-05
TMEM141	-0.5046	-0.4518	-0.0012	-0.8028	-0.4298	Down	1.08995e-06	4.94652e-05
KLHDC8B	-0.4707	-1.0409	-0.0396	-0.6199	-0.4768	Down	1.12434e-06	5.08367e-05
LOC105369812	1.4653	-0.3551	1.183	1.2467	1.0588	Up	1.15175e-06	5.16933e-05
SET	-0.436	-0.1622	-0.1825	-0.0447	-0.2353	Down	1.15106e-06	5.16933e-05
COX20	-0.5319	-0.0937	-0.0229	-0.6133	-0.3462	Down	1.17581e-06	5.25797e-05
THRSP	0.6227	-0.2876	0.9077	1.918	0.8583	Up	1.2349e-06	5.50207e-05
SMOC1	-0.1817	-0.6316	-0.4249	-0.8698	-0.4752	Down	1.24244e-06	5.51554e-05
NUDT22	-0.6199	-0.7019	0.0583	-0.628	-0.4518	Down	1.2745e-06	5.59269e-05
CRADD	0.0192	-0.5006	-0.2933	-0.7974	-0.3333	Down	1.27426e-06	5.59269e-05
MPST	-0.3509	-1.4035	-0.2289	-0.4352	-0.4994	Down	1.26986e-06	5.59269e-05
CLTC	0.4165	0.4847	0.1357	0.1177	0.2824	Up	1.27926e-06	5.59269e-05
COBLL1	0.4881	0.2596	0.4785	0.6135	0.4793	Up	1.28273e-06	5.59269e-05
CDO1	0.8887	0.7593	0.3339	1.1006	0.7683	Up	1.30209e-06	5.65693e-05
RPS7	-0.1352	-0.4974	-0.1608	-0.5612	-0.2961	Down	1.37026e-06	5.91101e-05
WSB2	-0.4197	-0.072	-0.1228	-0.5919	-0.326	Down	1.36735e-06	5.91101e-05
TMEM47	0.4138	0.3741	0.364	0.3717	0.3846	Up	1.38442e-06	5.95107e-05
TMBIM6	0.273	0.5994	0.1042	0.3184	0.2882	Up	1.39047e-06	5.95607e-05
PTP4A3	-0.3902	-0.4224	-0.2161	-0.7456	-0.4303	Down	1.42021e-06	6.06222e-05
PDZD2	0.6744	0.4997	0.5141	0.7478	0.6213	Up	1.44842e-06	6.1611e-05
FHL3	-0.3686	-0.5302	-0.3312	-0.282	-0.3634	Down	1.49379e-06	6.332e-05
MFAP5	0.2521	0.8545	0.7126	1.3654	0.7257	Up	1.50683e-06	6.36517e-05
SPATA21	0.4301	0.6445	0.1619	0.1276	0.3211	Up	1.55594e-06	6.54996e-05
NDUFS8	-0.568	-0.6798	0.1333	-0.5803	-0.3992	Down	1.57539e-06	6.60906e-05
RPL36	-0.3321	-0.7907	-0.2081	-0.3285	-0.3684	Down	1.62775e-06	6.79697e-05
RPS4X	-0.3746	-0.3452	-0.2746	-0.1335	-0.2875	Down	1.63132e-06	6.79697e-05
SERPINB6	-0.3793	-0.2765	-0.0308	-0.5473	-0.3084	Down	1.64723e-06	6.81674e-05
PPP2R2A	0.2862	0.4137	0.1596	0.2529	0.264	Up	1.64358e-06	6.81674e-05
ENC1	0.8951	0.3836	0.3567	1.8956	0.9023	Up	1.72532e-06	7.11577e-05
RPL15	-0.1585	-0.2864	-0.1851	-0.2886	-0.2153	Down	1.74406e-06	7.16885e-05
COX6B1	-0.438	-0.3407	0.0606	-0.8202	-0.377	Down	1.78646e-06	7.31848e-05
COPS8	0.3152	0.6859	0.2164	0.0333	0.2805	Up	1.80827e-06	7.38305e-05
GCLM	-0.7282	-0.3441	-0.2242	-0.5707	-0.4971	Down	1.85279e-06	7.5396e-05
RPL27A	-0.3105	-0.5329	-0.1846	-0.2854	-0.305	Down	1.92142e-06	7.78161e-05
COX5A	-0.28	-0.4729	0.039	-0.8898	-0.3645	Down	1.92501e-06	7.78161e-05
NKAIN1	0.99	0.4283	0.0234	0.5881	0.5506	Up	1.94019e-06	7.81712e-05
TST	-0.4283	-1.0437	-0.0181	-0.8431	-0.5083	Down	1.96593e-06	7.89476e-05
PSMB10	-0.3515	-0.751	-0.0501	-0.4642	-0.3578	Down	2.01145e-06	8.05106e-05
ENDOG	-0.3898	-0.7726	0.1125	-0.7951	-0.407	Down	2.02442e-06	8.07652e-05
ZNF358	-0.2579	-0.3606	-0.1989	-0.5916	-0.3348	Down	2.04115e-06	8.09333e-05
MSRB1	-0.384	-0.9253	0.1954	-0.9577	-0.4437	Down	2.04852e-06	8.09333e-05
CYP2J2	-0.3905	-0.4857	-0.3851	-1.0101	-0.5466	Down	2.047e-06	8.09333e-05
AURKAIP1	-0.4038	-0.7058	0.0197	-0.7189	-0.409	Down	2.06047e-06	8.11427e-05
LDHD	-0.4534	-0.9146	0.1236	-0.9479	-0.4831	Down	2.07868e-06	8.15966e-05
AGBL1	-0.8173	0.2079	-0.4776	-0.671	-0.5344	Down	2.10325e-06	8.21052e-05
FHL2	0.8268	1.3107	0.1315	0.2923	0.5907	Up	2.10509e-06	8.21052e-05
CHCHD3	-0.1174	-0.3419	-0.1187	-0.8305	-0.3168	Down	2.18899e-06	8.51056e-05
RPL28	-0.3435	-0.6014	-0.1479	-0.3293	-0.3272	Down	2.20673e-06	8.55231e-05
VIT	0.6583	0.3334	0.5223	0.6355	0.5665	Up	2.2274e-06	8.60508e-05
CLIC5	-0.3887	0.0901	-0.4177	-0.3518	-0.3143	Down	2.26789e-06	8.73387e-05
KIAA1671-AS1	-0.9433	-0.3495	-0.9651	-0.3552	-0.7221	Down	2.27598e-06	8.73746e-05
CPE	0.3943	0.3795	0.5372	0.2813	0.4044	Up	2.31124e-06	8.82179e-05
RPS19	-0.2205	-0.4679	-0.1676	-0.3874	-0.2828	Down	2.3124e-06	8.82179e-05
TTN-AS1	-0.988	0.286	-0.637	-0.1427	-0.5024	Down	2.32472e-06	8.84117e-05
IGFLR1	-0.8635	-1.7534	-0.0129	-0.9846	-0.7994	Down	2.33341e-06	8.84665e-05
C1S	0.4835	0.1082	0.3116	0.6828	0.4254	Up	2.41765e-06	9.11926e-05
CILP	0.211	0.6545	0.6813	0.9895	0.5855	Up	2.42025e-06	9.11926e-05
DCXR	-0.6222	-1.296	0.1138	-0.5437	-0.5096	Down	2.47907e-06	9.25518e-05
LINC01091	1.1069	0.9189	-0.007	1.4343	0.8536	Up	2.47374e-06	9.25518e-05
ARHGAP18	0.3587	0.9927	0.1399	0.3138	0.387	Up	2.46714e-06	9.25518e-05
GASK1B	0.1037	0.383	0.3792	0.8273	0.3878	Up	2.54332e-06	9.46612e-05
METTL22	-0.5584	-0.416	-0.1153	-0.5184	-0.408	Down	2.57703e-06	9.56242e-05
R3HCC1	-0.4384	-0.4293	-0.2978	-0.3442	-0.3774	Down	2.63278e-06	9.73968e-05
C1orf21	-0.2402	-0.0668	-0.3478	-0.3845	-0.2758	Down	2.66262e-06	9.82031e-05
LOC101929356	-1.0131	-0.2909	-0.7398	-0.2879	-0.6611	Down	2.69044e-06	9.87381e-05
PNMA1	0.6069	0.8264	0.2357	0.4189	0.4974	Up	2.6933e-06	9.87381e-05
TRPM7	0.7247	0.4283	0.1157	0.085	0.3675	Up	2.70981e-06	9.90459e-05
SLC25A3	-0.2753	-0.2029	-0.0044	-0.5633	-0.2577	Down	2.75388e-06	0.000100356
SARS2	-0.5169	-0.7014	-0.1854	-0.2176	-0.387	Down	2.77788e-06	0.00010093
ALDH1L1-AS2	-0.8	-1.8501	-0.4158	-0.4036	-0.7666	Down	2.792e-06	0.000101142
DPT	0.4743	0.1526	0.4312	1.0857	0.5543	Up	2.80404e-06	0.000101277
RAPH1	0.0971	0.7065	0.5924	0.3611	0.3851	Up	2.90404e-06	0.00010458
STIM1	0.3755	0.3728	0.1458	0.2915	0.2938	Up	2.94454e-06	0.000105726
KLF11	0.7892	0.5693	0.21	0.369	0.5024	Up	2.9877e-06	0.000106649
GADL1	0.9158	0.8849	0.5204	0.2421	0.6491	Up	2.98725e-06	0.000106649
GPAM	0.5188	0.6051	0.428	0.3814	0.4759	Up	3.01977e-06	0.000107479
CRYBG3	-0.3125	-0.0074	-0.5576	-0.3523	-0.3407	Down	3.0539e-06	0.000108378
AQP1	-0.4438	-0.5319	-0.0247	-0.484	-0.3538	Down	3.08559e-06	0.000109185
ZBED1	-0.2763	-0.007	-0.1275	-0.8539	-0.3281	Down	3.1148e-06	0.0001099
MFAP4	0.6585	0.4048	0.3966	0.7294	0.5653	Up	3.19054e-06	0.000111408
FBXO21	0.3849	0.3126	0.2952	0.5605	0.3901	Up	3.18073e-06	0.000111408
RPS12	-0.179	-0.4477	-0.1525	-0.4254	-0.2701	Down	3.21153e-06	0.000111408
GLRX	1.1953	0.058	0.487	0.6194	0.6967	Up	3.20244e-06	0.000111408
RBM38-AS1	-0.4789	-0.583	-0.5881	-0.2331	-0.4676	Down	3.2123e-06	0.000111408
ABCA6	0.4417	0.2424	0.1643	0.9193	0.4466	Up	3.18863e-06	0.000111408
TMEM140	0.8443	0.1899	0.3306	0.4367	0.5112	Up	3.25094e-06	0.000112429
SPAG16	-0.8227	-0.4102	-0.2548	-0.6341	-0.5628	Down	3.3204e-06	0.000114483
EFHD1	0.5107	0.158	0.4511	0.3934	0.4133	Up	3.32907e-06	0.000114483
NAXE	-0.4378	-0.2944	0.0172	-0.7234	-0.3592	Down	3.38825e-06	0.00011619
ABI3BP	0.2506	0.9088	0.6231	1.1779	0.6661	Up	3.45552e-06	0.000118165
ARF4	0.3379	0.4342	0.122	0.2669	0.2782	Up	3.47627e-06	0.000118213
KCNJ2	0.9575	0.6343	0.2532	0.647	0.6465	Up	3.47442e-06	0.000118213
CCDC3	0.5561	0.5335	0.2514	1.658	0.7249	Up	3.50939e-06	0.00011835
IGFN1	-4.2686	-4.105	-0.9868	-0.2258	-2.4269	Down	3.50009e-06	0.00011835
C19orf53	-0.3609	-0.6797	-0.1243	-0.2695	-0.3251	Down	3.5081e-06	0.00011835
UQCR11	-0.2569	-0.5634	0.0572	-0.6794	-0.317	Down	3.55468e-06	0.000119218
FAM107B	0.6845	0.8328	0.7852	0.335	0.6538	Up	3.54586e-06	0.000119218
SPSB3	-0.2042	-1.0459	-0.2549	-0.2666	-0.3617	Down	3.62333e-06	0.000121188
DAAM2	-0.1814	0.0807	-0.2496	-1.285	-0.4141	Down	3.69164e-06	0.000123135
ZBTB42	-0.5141	-0.5412	-0.1902	-0.7234	-0.4794	Down	3.70671e-06	0.000123301
CEBPD	-0.5636	-1.8401	-0.5389	-0.686	-0.7816	Down	3.84191e-06	0.000127451
SLX9	-0.7315	-0.6697	-0.1301	-0.3836	-0.4798	Down	3.95414e-06	0.000130819
STEAP4	0.5689	-0.0807	0.5211	0.0161	0.3285	Up	3.97756e-06	0.000131238
FAM234A	-0.423	-0.7658	-0.068	-0.261	-0.3428	Down	3.99673e-06	0.000131515
B4GALT5	-0.4063	-0.0813	-0.2197	-0.5405	-0.337	Down	4.00848e-06	0.000131547
HSD11B1-AS1	0.879	-0.2481	0.5511	0.7169	0.5799	Up	4.04148e-06	0.000132274
LAMB2	0.5273	0.1019	0.304	0.3042	0.3502	Up	4.09906e-06	0.0001338
SYNPO	-0.4136	-0.1863	-0.248	-0.2286	-0.2914	Down	4.22521e-06	0.00013755
ANGPTL4	2.8543	-0.1162	0.4585	1.4925	1.438	Up	4.26671e-06	0.000138532
PARVB	-0.1691	-0.5509	-0.2467	-0.524	-0.3306	Down	4.35071e-06	0.000140885
AZIN1	0.3783	0.8177	0.0106	0.2236	0.3112	Up	4.37418e-06	0.00014127
CBX1	0.397	0.1702	-0.0262	0.2813	0.2215	Up	4.46962e-06	0.000143971
CNN3	0.5121	0.1226	0.4504	0.3842	0.406	Up	4.50468e-06	0.000144719
NDRG1	0.2799	-0.1804	0.547	0.4427	0.3185	Up	4.58606e-06	0.000146947
ANKRD50	-0.0238	0.7428	0.3986	0.7333	0.3826	Up	4.66488e-06	0.000149081
TOMM70	0.3573	0.3537	0.1753	0.1297	0.2552	Up	4.87133e-06	0.000155272
SQOR	-0.2982	0.04	-0.4085	-0.513	-0.3254	Down	4.91096e-06	0.000156128
RPL13	-0.0611	-0.5574	-0.255	-0.3344	-0.2527	Down	4.96998e-06	0.000157593
ANXA2	-0.0782	0.4791	0.5169	0.81	0.3727	Up	5.00289e-06	0.000158226
MTIF3	-0.231	-0.0342	-0.1488	-0.4919	-0.2388	Down	5.06097e-06	0.000159649
EFEMP1	0.3714	0.7798	0.5356	1.5058	0.7402	Up	5.1101e-06	0.000160784
NUCB2	0.4635	0.6294	-0.0294	0.6287	0.3944	Up	5.16472e-06	0.000161328
SHARPIN	-0.2959	-0.7661	-0.2022	-0.303	-0.3446	Down	5.16705e-06	0.000161328
SEC14L5	0.6017	1.3468	0.4142	0.3545	0.6088	Up	5.15557e-06	0.000161328
SLC5A1	2.8745	2.2126	0.5679	3.393	2.2713	Up	5.19533e-06	0.000161797
TIAF1	-0.5932	-0.106	-0.2492	-0.1945	-0.3336	Down	5.33834e-06	0.000165828
IKBKB	-0.3898	0.0908	-0.2859	-0.6941	-0.3581	Down	5.36969e-06	0.000166379
TIMM50	-0.5315	-0.4695	0.0657	-0.4856	-0.3506	Down	5.48354e-06	0.000169476
TTN	-0.8219	0.0344	-0.5886	-0.1229	-0.466	Down	5.51521e-06	0.000170024
RGS3	-0.635	-0.3614	-0.252	-0.7868	-0.5249	Down	5.58186e-06	0.000171646
SGCB	0.5728	0.5523	-0.1247	0.2933	0.3174	Up	5.82448e-06	0.000178209
HDDC3	-0.3445	-0.7353	-0.1413	-0.7718	-0.4485	Down	5.81019e-06	0.000178209
FAM168A	0.5514	0.6356	0.1038	0.2375	0.3714	Up	5.84651e-06	0.000178435
LDHA	0.7126	1.6406	-0.0115	0.3835	0.5845	Up	5.86856e-06	0.000178662
IL10RB	-0.6641	-0.5095	-0.2992	-0.1619	-0.4262	Down	5.90598e-06	0.000179354
MGP	0.0691	0.4366	0.7481	0.7997	0.477	Up	5.92571e-06	0.000179506
FABP4	0.6567	0.092	0.4036	0.5996	0.4885	Up	5.99628e-06	0.000181194
CCDC59	-0.3952	-0.2869	-0.3209	-0.005	-0.2685	Down	6.20379e-06	0.000187002
RIOX2	-0.0765	-0.2116	-0.39	-0.3361	-0.2416	Down	6.2432e-06	0.000187726
PGRMC2	0.5881	0.5476	0.1986	0.2457	0.398	Up	6.38268e-06	0.000191449
HINT2	-0.4108	-0.5257	0.0655	-0.6657	-0.3591	Down	6.57988e-06	0.00019688
PPP1R2	0.3783	0.502	0.1043	0.2603	0.2963	Up	6.8499e-06	0.000204459
INSR	-0.3298	-0.591	-0.4554	-0.1697	-0.3668	Down	6.88148e-06	0.0002049
SLC38A4	1.1474	1.0312	-0.0512	0.7672	0.7191	Up	7.03541e-06	0.000208974
ECI1	-0.2944	-0.7933	-0.0542	-0.4422	-0.3406	Down	7.09671e-06	0.000210283
LPP	-0.7207	-0.101	-0.4508	-0.0882	-0.4068	Down	7.20491e-06	0.000212972
GDF10	0.8897	0.6713	0.8579	0.7678	0.8194	Up	7.36154e-06	0.000217076
BEST1	-0.3669	-0.2266	-0.1876	-0.336	-0.2899	Down	7.40059e-06	0.000217702
EFR3A	0.4467	0.6136	-0.0102	0.4641	0.3534	Up	7.45938e-06	0.000218904
PRUNE1	0.4969	0.1223	-0.1226	0.2435	0.214	Up	7.52501e-06	0.000219635
RPL7A	-0.133	-0.2839	-0.2539	-0.2479	-0.2153	Down	7.53827e-06	0.000219635
KIAA0513	0.5317	0.8108	0.5593	0.0418	0.469	Up	7.51713e-06	0.000219635
NOP53	-0.1747	-0.4431	-0.4499	-0.1679	-0.2885	Down	7.58371e-06	0.000220433
PDGFD	0.8097	0.1796	0.4893	1.2494	0.728	Up	7.68401e-06	0.000222818
TRIO	-0.5898	-0.0488	-0.1573	-0.1955	-0.2992	Down	7.84425e-06	0.000225855
IP6K2	0.6199	0.1054	0.0391	0.5031	0.3574	Up	7.81171e-06	0.000225855
NUP210	-0.3445	-1.2996	-0.451	-0.199	-0.4865	Down	7.8327e-06	0.000225855
EVL	-0.3188	-0.6427	-0.1535	-0.7603	-0.426	Down	7.92845e-06	0.000227742
YIF1A	-0.293	-0.5142	-0.0679	-0.4339	-0.2989	Down	8.08542e-06	0.000231706
DDR2	0.0316	0.7243	0.3505	0.7892	0.3989	Up	8.16984e-06	0.000233577
ATL2	0.4759	0.595	-0.0897	0.2755	0.2957	Up	8.20929e-06	0.000234157
SH3RF2	1.2456	0.6075	-0.0942	0.9627	0.7215	Up	8.47508e-06	0.000241174
ATP1B3	0.404	0.2139	0.5278	0.0876	0.3351	Up	8.65866e-06	0.000245825
SNHG29	-0.3144	-0.5163	-0.1311	-0.4187	-0.3202	Down	8.75142e-06	0.000247882
RPS27	-0.2583	-0.3569	-0.3141	-0.317	-0.302	Down	9.0101e-06	0.000254619
ISCA1	-0.2745	-0.089	-0.0786	-0.5617	-0.2595	Down	9.06885e-06	0.000255687
STARD7	0.4633	0.3677	0.2242	0.1124	0.3032	Up	9.20744e-06	0.000258996
ABR	0.6227	-0.3936	0.3384	0.7464	0.4184	Up	9.34931e-06	0.000262382
TRIB1	0.6864	0.3477	-0.0476	0.646	0.4274	Up	9.66751e-06	0.00027069
H2BC5	1.1074	0.7752	0.435	-0.0202	0.615	Up	9.74529e-06	0.000272244
IGFBP7	0.2786	-0.0408	0.5056	0.2483	0.2836	Up	9.78179e-06	0.00027264
COL12A1	0.6426	0.2936	0.4554	1.2433	0.6771	Up	9.96409e-06	0.000277088
DNAJC4	-0.2994	-0.6519	0.0197	-0.7097	-0.3624	Down	1.0161e-05	0.000281669
GSDMC	1.1885	0.3021	1.374	0.8662	1.0277	Up	1.0175e-05	0.000281669
CYP4V2	-0.2563	-0.545	-0.6044	-1.0591	-0.5797	Down	1.03199e-05	0.000283759
FBXW5	-0.247	-0.3087	-0.2542	-0.4443	-0.304	Down	1.03135e-05	0.000283759
MBP	-0.1294	-0.4743	-0.2939	-0.3452	-0.2766	Down	1.03202e-05	0.000283759
UGGT1	0.3325	0.603	0.2246	0.2663	0.3298	Up	1.05127e-05	0.000288403
RPL11	-0.2528	-0.3483	-0.1637	-0.2515	-0.2432	Down	1.05597e-05	0.000288755
ATP5MC2	-0.0471	-0.5701	-0.1449	-0.4288	-0.242	Down	1.05729e-05	0.000288755
DHRS7	0.7281	0.2181	0.06	0.3652	0.386	Up	1.07224e-05	0.000292184
SNF8	-0.2581	-0.2238	-0.0062	-0.6933	-0.2854	Down	1.1165e-05	0.000303568
ABRA	0.9361	1.3214	0.3257	0.1151	0.6416	Up	1.12801e-05	0.000306017
MRPS15	-0.1806	-0.3881	-0.1005	-0.5365	-0.2731	Down	1.14451e-05	0.000309804
SLC38A4-AS1	-0.5796	-0.5312	-0.3187	-1.0663	-0.6142	Down	1.20212e-05	0.000324679
EIF3G	-0.3798	-0.5385	-0.2145	-0.1102	-0.2975	Down	1.21731e-05	0.000328057
FEZ1	0.7706	0.784	0.3838	1.7622	0.8974	Up	1.22799e-05	0.000330205
GPD1	0.5536	0.9327	0.1718	0.0984	0.4041	Up	1.33031e-05	0.000356932
LRRC75A	-0.3121	-0.7468	-0.088	-0.4915	-0.36	Down	1.3609e-05	0.000363555
ATIC	-0.597	-0.3369	-0.128	-0.058	-0.3063	Down	1.36095e-05	0.000363555
PBXIP1	0.4322	0.2315	-0.049	0.4673	0.2799	Up	1.38334e-05	0.00036729
OPTN	-0.2076	-0.4601	-0.3182	-0.2713	-0.2909	Down	1.38396e-05	0.00036729
NME2	-0.3375	-0.6584	0.0979	-0.6579	-0.3436	Down	1.38307e-05	0.00036729
RNGTT	0.3775	0.4561	0.3351	0.1713	0.3306	Up	1.38892e-05	0.000367807
TSPYL1	0.4277	0.6306	0.0961	0.3147	0.3436	Up	1.39578e-05	0.000368824
DDIT4	0.8799	-0.1503	1.0171	-0.0916	0.5342	Up	1.43152e-05	0.000377452
CNNM2	0.5057	0.2541	0.0986	0.3909	0.3309	Up	1.44359e-05	0.000379814
FBLN1	0.2405	0.1034	0.5406	1.0731	0.4923	Up	1.44935e-05	0.000380509
AKR1C1	0.4781	0.41	1.5871	0.7666	0.8328	Up	1.46107e-05	0.000382762
SCPEP1	0.8937	0.3741	0.4084	0.2232	0.5284	Up	1.47721e-05	0.000386164
DAAM1	0.1876	0.4515	0.298	0.5957	0.3521	Up	1.48246e-05	0.000386707
MICOS13	-0.2832	-1.0183	-0.0483	-0.802	-0.4527	Down	1.4916e-05	0.00038826
CHCHD7	-0.245	-0.4474	-0.2055	-0.5028	-0.325	Down	1.50349e-05	0.000390525
TRIM52-AS1	-0.3171	-0.0784	-0.6768	-0.6286	-0.4491	Down	1.53546e-05	0.00039798
LOC101927178	-1.0815	0.3288	-0.46	-0.5709	-0.5793	Down	1.56446e-05	0.000404639
F13A1	0.5655	0.9228	0.5026	1.1211	0.7317	Up	1.571e-05	0.000404926
OGN	-0.1884	0.7115	1.5498	1.3206	0.7663	Up	1.5753e-05	0.000404926
RPLP2	-0.1788	-0.4986	-0.1854	-0.309	-0.2598	Down	1.57721e-05	0.000404926
PLBD2	0.3385	0.2428	0.4141	0.3042	0.3362	Up	1.57884e-05	0.000404926
CLIC4	0.287	0.325	0.4678	0.3243	0.3501	Up	1.68123e-05	0.000430283
RPSA	-0.1662	-0.327	-0.2005	-0.5298	-0.2841	Down	1.69673e-05	0.00043334
CIRBP	-0.3843	-0.1318	-0.2572	-0.2997	-0.2917	Down	1.72302e-05	0.000439137
THBS4	0.2447	0.7422	0.7622	0.7305	0.5727	Up	1.73517e-05	0.000441311
TMEM134	-0.4125	-0.6856	0.1104	-0.5178	-0.338	Down	1.75752e-05	0.000445212
FIS1	-0.1988	-0.5866	-0.0888	-0.4417	-0.2849	Down	1.7578e-05	0.000445212
BPGM	0.6246	0.6925	0.1629	0.4258	0.4648	Up	1.7706e-05	0.000446602
RNF150	-0.3739	-0.516	-0.9884	-0.0354	-0.4831	Down	1.76783e-05	0.000446602
RAD23B	0.1737	0.3173	0.0826	0.3945	0.2222	Up	1.77681e-05	0.000447242
SPTAN1	0.1671	-0.0266	0.3478	0.5089	0.2648	Up	1.8033e-05	0.000452977
POLL	-0.1712	-0.5528	-0.3683	-0.0282	-0.25	Down	1.81629e-05	0.000455303
TMEM54	1.259	0.4974	0.3717	1.6752	0.999	Up	1.82963e-05	0.000457707
MACROD1	-0.3233	-0.287	-0.107	-0.3805	-0.2727	Down	1.8474e-05	0.000459603
CKB	-0.8446	-2.1199	0.9043	-2.4673	-0.9444	Down	1.84907e-05	0.000459603
SSBP4	-0.2106	-0.7624	-0.2367	-0.4684	-0.362	Down	1.85227e-05	0.000459603
DOCK11	1.0747	0.5229	0.4239	0.7111	0.7307	Up	1.84174e-05	0.000459603
MRPL4	-0.4347	-0.8193	0.1823	-0.5239	-0.3483	Down	1.87312e-05	0.000462587
DCN	0.3492	0.5086	0.3473	0.4569	0.3981	Up	1.87566e-05	0.000462587
SMPDL3A	0.9073	0.5377	0.1277	0.2237	0.4828	Up	1.87399e-05	0.000462587
MCUR1	-0.5127	-0.2618	0.1296	-0.5136	-0.3014	Down	1.87999e-05	0.00046272
SUCLG1	-0.4316	-0.2172	0.0675	-0.7256	-0.3321	Down	1.89121e-05	0.000464545
TMEM120A	-0.7072	-1.0788	0.1518	-1.0259	-0.6066	Down	1.90353e-05	0.000466633
CMC4	-0.2858	-0.6877	-0.1403	-0.6964	-0.4032	Down	1.90814e-05	0.000466825
RACK1	-0.0629	-0.3659	-0.3497	-0.1858	-0.2151	Down	1.91693e-05	0.000468037
EEF1D	-0.1942	-0.418	-0.2527	-0.3009	-0.269	Down	1.92424e-05	0.000468885
RPL4	-0.1263	-0.1526	-0.2974	-0.2789	-0.2117	Down	1.95424e-05	0.000475247
ESYT1	0.4577	0.2951	0.2386	0.3292	0.344	Up	1.96539e-05	0.000477009
HOMER2	-0.4275	0.0196	-0.2306	-0.6488	-0.3568	Down	1.98938e-05	0.000481872
G3BP1	0.2801	0.4881	-0.0131	0.3342	0.2457	Up	1.99865e-05	0.000483144
DNAJC21	-0.6916	0.0943	-0.1904	-0.1093	-0.3014	Down	2.00254e-05	0.000483144
OXA1L	-0.2943	-0.3307	-0.0499	-0.3857	-0.2552	Down	2.05647e-05	0.000494623
FPGS	-0.3202	-0.5463	0.0818	-0.5336	-0.296	Down	2.05823e-05	0.000494623
MARCHF9	-0.3118	-0.5273	-0.1838	-0.4893	-0.3514	Down	2.09717e-05	0.000502991
NSF	0.4596	0.5944	0.495	0.0264	0.3899	Up	2.10135e-05	0.000503005
SYNE3	0.4933	0.5552	0.5065	0.5087	0.5099	Up	2.11748e-05	0.000505874
FGF6	0.5603	-0.041	0.6127	0.9268	0.5665	Up	2.13776e-05	0.000509722
PPIA	0.1959	0.1662	0.2972	0.3589	0.2562	Up	2.15695e-05	0.000513294
ZXDA	0.7871	0.6305	-0.1207	0.5671	0.4678	Up	2.19062e-05	0.000517546
CLMP	0.7064	0.4135	0.2273	0.9395	0.5861	Up	2.18688e-05	0.000517546
MIR3654	-0.1446	-0.306	-0.2244	-0.6088	-0.298	Down	2.18688e-05	0.000517546
MTIF2	-0.215	0.051	-0.1244	-0.5235	-0.2209	Down	2.19177e-05	0.000517546
RPS15	-0.3805	-0.6062	-0.187	-0.0571	-0.2885	Down	2.20406e-05	0.000519444
CCNB1IP1	-0.1648	-0.3851	-0.2547	-0.6419	-0.333	Down	2.24479e-05	0.000528023
CAPZA2	0.4941	0.6751	0.0631	0.1031	0.3157	Up	2.25332e-05	0.000528484
KRBA2	-0.9584	0.0513	0.0074	-0.5958	-0.4594	Down	2.25541e-05	0.000528484
RPS14	-0.3055	-0.3439	-0.1081	-0.4159	-0.2837	Down	2.27445e-05	0.000530907
PARVA	0.1058	0.4261	0.402	0.5499	0.3373	Up	2.27355e-05	0.000530907
NEGR1	0.3739	0.6647	0.4173	0.8946	0.5505	Up	2.2799e-05	0.000531164
ADAL	-0.5746	0.1827	-0.0776	-0.4323	-0.2915	Down	2.29063e-05	0.000532648
RAB11FIP3	0.2095	0.1049	0.5504	0.4303	0.3361	Up	2.34317e-05	0.000543829
LOC105376204	1.0532	0.545	0.2283	1.4853	0.8527	Up	2.38788e-05	0.000552948
PERP	0.5382	0.8046	2.0365	1.535	1.2126	Up	2.39152e-05	0.000552948
ANO5	0.5379	0.7503	0.0834	0.053	0.3363	Up	2.47215e-05	0.000570511
VSIG10	0.0968	-0.3729	-0.8243	-0.6548	-0.3969	Down	2.51134e-05	0.000578461
SLC22A3	-0.7158	-0.7126	-0.9186	-0.1591	-0.6414	Down	2.53044e-05	0.000581763
CAVIN4	0.7689	0.8574	-0.1519	0.6906	0.5165	Up	2.53915e-05	0.000582669
MLX	-0.2205	-0.3828	-0.088	-0.3966	-0.2504	Down	2.56342e-05	0.000587134
RPS8	-0.2499	-0.3628	-0.1036	-0.2699	-0.2325	Down	2.58999e-05	0.000592108
NOVA1	0.7251	0.6902	0.1947	0.8802	0.6127	Up	2.59621e-05	0.00059242
KCNJ12	0.7426	0.5287	0.0697	0.3792	0.4446	Up	2.62179e-05	0.000596464
CHRDL1	0.8623	0.6783	0.496	0.3719	0.6222	Up	2.6237e-05	0.000596464
S100A16	0.0015	0.463	0.6768	0.2653	0.3152	Up	2.64316e-05	0.000598657
MARCHF2	-0.2325	-0.647	-0.0425	-0.5904	-0.3277	Down	2.64131e-05	0.000598657
COX3	-0.3499	-0.2303	-0.0106	-0.8301	-0.351	Down	2.65574e-05	0.000600394
IGBP1	-0.1097	-0.3251	-0.3752	-0.1022	-0.2126	Down	2.66182e-05	0.000600657
DGCR6	-0.5174	-0.9994	0.43	-1.3624	-0.5315	Down	2.72651e-05	0.000614118
CTNNA1	0.2715	0.0208	0.163	0.4234	0.2388	Up	2.77239e-05	0.000623303
AMHR2	-0.3959	-0.436	-0.5288	-0.9306	-0.5612	Down	2.78138e-05	0.000624174
RPS3	-0.3047	-0.1485	-0.2585	-0.2306	-0.2511	Down	2.81127e-05	0.000629725
GAREM2	-0.0619	-0.8553	-0.6615	-0.5151	-0.45	Down	2.82094e-05	0.000630733
KIF1C	-0.3353	-0.0249	-0.1793	-0.2795	-0.2327	Down	2.85901e-05	0.000637615
AP1S2	-0.4911	0.1513	-0.1929	-0.3368	-0.2764	Down	2.86217e-05	0.000637615
CERS6	0.5302	1.1709	0.5453	-0.5185	0.3908	Up	2.90033e-05	0.00064491
CA3	0.3857	0.1328	0.6569	0.3068	0.4016	Up	2.90547e-05	0.00064491
EGFL7	-0.9103	-0.9991	-0.06	-0.4415	-0.5868	Down	2.92267e-05	0.000645452
ADCK2	-0.2916	-0.6169	-0.2034	-0.3901	-0.3406	Down	2.9144e-05	0.000645452
AP3S1	0.4124	0.2901	0.126	0.5106	0.3392	Up	2.92378e-05	0.000645452
COL16A1	0.8724	-0.2575	0.38	1.1653	0.6336	Up	2.95132e-05	0.000650357
SYNE2	0.4012	0.0573	0.064	0.3184	0.2384	Up	3.02377e-05	0.00066512
MYG1-AS1	-0.1737	-0.3594	-0.2002	-0.3999	-0.2616	Down	3.04528e-05	0.000668648
ROBO1	0.5534	0.4873	0.3923	0.6895	0.5313	Up	3.05374e-05	0.000669301
ATF1	0.3927	0.7169	0.0465	0.2771	0.3227	Up	3.09638e-05	0.00067743
SLC43A1	-0.2274	-1.2895	-0.7389	0.2311	-0.4227	Down	3.1047e-05	0.000678036
RPS18	-0.2425	-0.3314	-0.2688	-0.2465	-0.2642	Down	3.11286e-05	0.000678604
PPM1G	-0.2169	-0.3507	-0.1563	-0.1975	-0.2167	Down	3.17587e-05	0.000691106
CTSF	-0.0029	-0.8724	-0.3029	-0.6037	-0.3561	Down	3.20291e-05	0.000693282
IGF1R	-0.509	-0.3962	-0.9103	0.1186	-0.4548	Down	3.19518e-05	0.000693282
CAPZA1	0.441	0.4815	0.1438	0.3034	0.3355	Up	3.19756e-05	0.000693282
PKDCC	0.9743	0.0198	0.4591	0.1396	0.4961	Up	3.21634e-05	0.000694958
CPEB2	0.5859	0.349	0.0385	0.5975	0.4048	Up	3.29016e-05	0.000709651
ACTN3	2.5204	2.6	0.1215	2.7029	1.9289	Up	3.4283e-05	0.000738143
TBC1D9	0.5753	0.3561	0.6367	0.3101	0.4969	Up	3.45496e-05	0.000739968
NQO1	0.5562	0.8495	1.0381	-0.189	0.5591	Up	3.44426e-05	0.000739968
AGBL3	0.8383	0.1728	0.0087	1.0263	0.5559	Up	3.45032e-05	0.000739968
NME1-NME2	-0.3406	-0.621	0.1102	-0.6037	-0.3231	Down	3.46789e-05	0.000741437
ZNF524	-0.3775	-0.7343	-0.1659	-0.2835	-0.3537	Down	3.47957e-05	0.000742633
ATAD3A	-0.4357	-0.6496	-0.0382	-0.5021	-0.3769	Down	3.53936e-05	0.000754074
PPP1R14C	0.5092	0.8145	0.0528	0.6226	0.4595	Up	3.54702e-05	0.000754391
SH2D1B	2.0481	0.9719	-0.0052	0.416	0.9531	Up	3.61818e-05	0.000766853
KLHL31	0.4377	0.794	0.1756	0.0218	0.326	Up	3.61196e-05	0.000766853
PKMYT1	-0.4192	-1.0531	-0.084	-0.996	-0.5596	Down	3.66269e-05	0.000774942
GPS1	-0.1328	-0.6336	-0.2397	-0.2385	-0.263	Down	3.69028e-05	0.000779428
PLEKHO1	-0.4122	-0.3044	-0.2241	-0.6017	-0.3887	Down	3.69705e-05	0.000779509
NDRG2	0.4218	0.447	0.0538	0.3939	0.3201	Up	3.73569e-05	0.000784945
PKN1	-0.2995	-0.9249	-0.1662	-0.4056	-0.3843	Down	3.73352e-05	0.000784945
SLC47A1	-0.4575	-0.1959	-0.1155	-0.502	-0.3354	Down	3.8596e-05	0.000809587
SEC61A1	0.3062	0.395	0.4316	-0.0565	0.2699	Up	3.87848e-05	0.000812153
LEO1	0.4559	0.7248	0.3092	-0.1168	0.3256	Up	3.89469e-05	0.000814151
IL1R1	0.2906	-0.0942	0.4227	0.5628	0.3298	Up	3.91009e-05	0.000815973
MPC1	-0.4703	-0.4416	0.2144	-1.0118	-0.4065	Down	3.92637e-05	0.000817972
ESRRA	-0.0845	-0.547	0.0462	-0.7646	-0.2774	Down	3.96928e-05	0.000825502
BAG2	0.3032	0.4091	0.1517	0.3235	0.2834	Up	4.02755e-05	0.000836196
AFAP1L1	0.849	0.2762	0.3744	0.0492	0.4485	Up	4.11407e-05	0.000851263
LASP1	0.3859	-0.0148	0.406	0.05	0.2522	Up	4.10765e-05	0.000851263
DPH2	-0.6561	-0.4976	0.1642	-0.5751	-0.3922	Down	4.1331e-05	0.000852628
FTH1	-0.3662	-0.2486	-0.1302	-0.2785	-0.2643	Down	4.13463e-05	0.000852628
TPD52L1	-0.4925	-0.3047	-0.0225	-0.5406	-0.3482	Down	4.15014e-05	0.000853226
STX5	-0.7018	-0.495	-0.1005	-0.2529	-0.4045	Down	4.15151e-05	0.000853226
MRPS18A	-0.346	-0.5626	0.0135	-0.3842	-0.2913	Down	4.20893e-05	0.000863574
ZNF436	0.7635	0.5686	-0.0282	0.3726	0.4301	Up	4.25009e-05	0.000870555
RPL7	-0.2037	-0.0379	-0.2742	-0.2439	-0.2065	Down	4.27059e-05	0.00087329
NDUFS5	-0.314	-0.2818	0.0625	-0.5556	-0.2634	Down	4.28911e-05	0.000874148
MRAS	0.3752	0.439	0.173	0.4354	0.3445	Up	4.28496e-05	0.000874148
ME3	-0.4726	-0.4476	-0.0176	-0.5263	-0.3587	Down	4.32705e-05	0.000880411
PITPNC1	0.4839	0.6711	0.2969	0.6167	0.493	Up	4.33489e-05	0.000880538
CNGA1	0.9787	1.0149	0.1894	0.7072	0.7091	Up	4.40597e-05	0.00089349
LEPR	0.5638	0.5932	0.2978	1.0944	0.6192	Up	4.49775e-05	0.000910589
S100A10	0.0654	0.2475	0.4551	0.7359	0.3531	Up	4.51154e-05	0.000911869
FAHD2B	-0.2827	-0.7244	0.0992	-0.7892	-0.3647	Down	4.52737e-05	0.000913556
ATP5F1B	-0.2894	-0.1565	0.1931	-0.738	-0.2426	Down	4.63861e-05	0.000932918
TWSG1	0.4757	0.2398	0.3602	0.3589	0.3814	Up	4.63293e-05	0.000932918
RPS10-NUDT3	-0.1341	-0.3032	-0.1426	-0.3517	-0.2126	Down	4.68338e-05	0.000940374
SYPL2	0.3796	0.721	0.2824	-0.0092	0.3162	Up	4.81353e-05	0.000961761
NUS1	0.3678	0.6275	0.1448	0.2518	0.321	Up	4.80501e-05	0.000961761
CES1	1.0123	0.1741	0.9209	0.904	0.8338	Up	4.80923e-05	0.000961761
RPS20	-0.1971	-0.3748	-0.1622	-0.3331	-0.2464	Down	4.84027e-05	0.000965522
YPEL2	0.3009	0.6458	0.2417	0.357	0.351	Up	4.87344e-05	0.000970554
VIM	0.2134	0.2136	0.3163	0.6646	0.3453	Up	4.88477e-05	0.000971226
DNAJB4	0.0614	0.8874	0.2811	0.3318	0.31	Up	4.96151e-05	0.000983281
ZDHHC4	-0.2925	-0.1238	-0.0852	-0.4586	-0.2491	Down	4.95959e-05	0.000983281
RPL37	-0.2558	-0.4271	-0.2442	-0.1382	-0.2519	Down	5.04472e-05	0.000998151
TPPP3	0.4271	-0.8086	0.4317	1.8883	0.5754	Up	5.10674e-05	0.00100879
PADI2	0.5823	0.4295	0.4002	0.1123	0.4013	Up	5.13347e-05	0.00101243
GPD2	0.8722	0.4581	-0.2206	0.5214	0.4333	Up	5.23446e-05	0.00103068
KLF10	1.4989	0.5922	-0.5116	0.4801	0.583	Up	5.3218e-05	0.00104372
MYBPC2	0.8577	0.9206	-0.2199	0.6595	0.5315	Up	5.31539e-05	0.00104372
PDCD4	0.4433	0.1845	0.2665	0.4554	0.3587	Up	5.33485e-05	0.00104372
CYB5R3	0.4333	-0.1567	0.3041	0.3007	0.2771	Up	5.32727e-05	0.00104372
HSPA2	0.7581	0.613	0.1122	0.5402	0.5116	Up	5.38886e-05	0.00105091
CDK16	-0.3524	-0.2145	-0.0731	-0.2302	-0.2278	Down	5.38115e-05	0.00105091
LETM1	-0.5021	-0.3616	0.1161	-0.391	-0.2884	Down	5.52932e-05	0.00107581
DKC1	-0.4598	-0.1682	-0.0999	-0.1376	-0.2437	Down	5.53412e-05	0.00107581
GYG1	-0.2382	-0.3014	-0.2096	-0.3154	-0.258	Down	5.65665e-05	0.00109613
ABCB4	-0.4443	-0.1788	-0.4297	-0.2802	-0.3617	Down	5.64785e-05	0.00109613
POGLUT3	0.715	0.1892	0.3779	0.3825	0.4666	Up	5.68686e-05	0.00110024
NDUFA8	-0.3372	-0.4167	0.1587	-0.6802	-0.2951	Down	5.73081e-05	0.00110699
KCND3	0.3569	0.2721	0.4944	0.8788	0.5013	Up	5.76194e-05	0.00111124
PFKP	0.1832	-0.2125	0.8356	0.7883	0.4376	Up	5.78394e-05	0.00111373
WIPI1	-0.3819	0.0308	0.0563	-0.7246	-0.2795	Down	5.7969e-05	0.00111447
CSE1L	0.6301	0.2113	0.0562	0.136	0.2971	Up	5.88884e-05	0.00112859
MEGF10	1.0295	0.0694	-0.1088	0.8428	0.5323	Up	5.88838e-05	0.00112859
RPL17	-0.0791	-0.1911	-0.276	-0.4231	-0.2287	Down	5.92731e-05	0.00113418
GLTP	-0.4053	-0.3849	0.0491	-0.5241	-0.3073	Down	5.98895e-05	0.00114239
GATD3	-0.4775	-0.6309	0.2647	-0.6888	-0.35	Down	5.98616e-05	0.00114239
LOC107984990	-0.2947	-0.585	-0.4474	-0.7438	-0.4841	Down	6.16294e-05	0.00117375
GDE1	-0.3989	0.1714	-0.0387	-0.4452	-0.2249	Down	6.2307e-05	0.0011848
THOC5	-0.1803	-0.2501	-0.23	-0.3562	-0.245	Down	6.26912e-05	0.00119025
TMEM38B	0.4442	0.56	-0.0736	0.1889	0.2637	Up	6.36418e-05	0.00120643
CHRNA1	0.6433	0.4247	1.1043	0.3475	0.6655	Up	6.43265e-05	0.00121563
MYH1	2.5475	1.6921	-0.5828	1.6667	1.3699	Up	6.4245e-05	0.00121563
EGF	0.7256	0.2397	-0.1606	0.7831	0.4255	Up	6.46709e-05	0.00122025
SAMD8	0.4894	0.6808	-0.0733	0.471	0.3631	Up	6.5615e-05	0.00123615
ELOVL5	0.0613	0.3481	0.5696	0.3439	0.3075	Up	6.6468e-05	0.00125029
CALHM5	0.324	0.3556	0.4689	0.3298	0.3692	Up	6.74393e-05	0.00126467
RPL36A	-0.2158	-0.4145	-0.2906	-0.232	-0.2702	Down	6.73561e-05	0.00126467
LEPROT	0.4652	0.269	0.0698	0.211	0.2699	Up	6.84975e-05	0.00128254
TRUB1	0.5283	0.7545	0.295	-0.2216	0.3273	Up	6.94329e-05	0.00129608
CARNS1	0.2429	0.7369	0.4786	0.3861	0.4154	Up	6.94233e-05	0.00129608
ARSG	-0.4059	0.0116	0.0757	-0.7261	-0.2859	Down	6.95971e-05	0.00129716
ZNF808	-0.7832	0.2209	0.0389	-0.7054	-0.3894	Down	7.07563e-05	0.00131676
OSBPL6	0.5368	0.8569	0.2945	-0.1021	0.3734	Up	7.198e-05	0.00133749
SLC7A7	-1.0147	-0.8029	-0.1332	-0.8672	-0.7108	Down	7.27738e-05	0.00135019
SSRP1	-0.2068	-0.1856	-0.2256	-0.0192	-0.1653	Down	7.31088e-05	0.00135434
AGT	0.8737	-0.1793	0.2983	0.2336	0.4091	Up	7.33844e-05	0.00135739
CAND2	0.5983	-0.1064	0.0919	-0.0482	0.2044	Up	7.48995e-05	0.00137904
RHOD	-0.1829	-1.4549	-0.9593	-0.8664	-0.7454	Down	7.51195e-05	0.00137904
C7orf50	-0.3147	-0.8673	0.0692	-0.6226	-0.3674	Down	7.49558e-05	0.00137904
PCOLCE2	0.2655	0.7605	0.9168	1.6754	0.8424	Up	7.50985e-05	0.00137904
TMEM121B	-0.1712	-0.684	-0.6726	-0.6816	-0.5028	Down	7.50622e-05	0.00137904
ATP5MC1	-0.4465	-0.3226	0.3551	-0.9947	-0.3382	Down	7.61252e-05	0.0013954
NUP50-DT	-0.5487	-0.524	-0.1759	-0.834	-0.5104	Down	7.65552e-05	0.00140118
RPS9	-0.1835	-0.6266	-0.2521	-0.2366	-0.2824	Down	7.70236e-05	0.00140764
AS3MT	-0.6989	-0.6058	-0.1844	-0.3699	-0.4701	Down	7.73204e-05	0.00141095
ITGA9	0.2095	0.4036	0.2498	0.9388	0.4185	Up	7.7912e-05	0.00141963
CIB2	1.2681	0.1757	0.2943	1.1284	0.8056	Up	7.83321e-05	0.00142515
CRIM1	0.5957	0.2255	0.0632	0.7415	0.429	Up	7.85411e-05	0.00142683
TSKU	0.4143	0.354	0.8116	0.6824	0.5739	Up	7.88084e-05	0.00142956
ZNF146	0.464	0.4614	0.1428	-0.0039	0.2692	Up	7.91925e-05	0.00143141
RFX1	-0.2574	-0.7145	-0.4787	-0.3576	-0.4104	Down	7.92621e-05	0.00143141
SDCBP	0.4019	0.1934	0.1785	0.2273	0.2694	Up	7.91092e-05	0.00143141
DUSP29	0.359	0.505	0.0024	0.4826	0.314	Up	7.99083e-05	0.00144095
MAPRE1	0.2875	0.2514	0.2113	0.287	0.2613	Up	8.0178e-05	0.00144368
MIEN1	-0.2355	-0.365	-0.1493	-0.6109	-0.3188	Down	8.03465e-05	0.00144458
IGFBP5	0.7663	0.0237	0.1761	0.5884	0.4521	Up	8.07512e-05	0.00144972
RPS3A	-0.1612	-0.1016	-0.234	-0.3677	-0.2193	Down	8.2592e-05	0.00147842
RPL19	-0.089	-0.4429	-0.2278	-0.2307	-0.2135	Down	8.24739e-05	0.00147842
SLC35E1	-0.3315	-0.0249	-0.1488	-0.2118	-0.2075	Down	8.29802e-05	0.00148319
CDIN1	0.0981	-1.0592	-0.8149	-0.314	-0.4209	Down	8.36993e-05	0.00149386
UBALD2	0.11	-1.1884	-0.411	-0.3416	-0.3342	Down	8.39311e-05	0.00149581
PFDN5	-0.1599	-0.269	-0.1901	-0.2953	-0.2161	Down	8.4502e-05	0.00150379
RPL32	-0.14	-0.2803	-0.2199	-0.219	-0.2013	Down	8.47209e-05	0.00150549
WDR45	-0.3466	-0.3312	-0.0577	-0.509	-0.3039	Down	8.54946e-05	0.00151703
OSER1	-0.1935	-0.0996	-0.3638	-0.0823	-0.1993	Down	8.57588e-05	0.00151951
RPL39	-0.1649	-0.1822	-0.176	-0.5834	-0.2671	Down	8.59918e-05	0.00152143
NDUFB9	-0.2431	-0.3476	0.06	-0.6327	-0.2675	Down	8.67658e-05	0.0015329
ARHGEF10	0.1292	0.197	0.5876	0.4909	0.3465	Up	8.76558e-05	0.00154639
PHF10	0.3732	0.6781	0.0759	0.2143	0.3034	Up	8.7847e-05	0.00154753
PICALM	0.3258	0.3666	0.003	0.246	0.2267	Up	8.8058e-05	0.00154901
HDDC2	-0.3124	-0.0958	-0.0064	-0.7893	-0.3068	Down	8.8241e-05	0.00154999
NDUFS6	-0.3677	-0.4386	0.0606	-0.5637	-0.3085	Down	8.83886e-05	0.00155036
HACD2	0.3387	0.3548	0.3559	0.4519	0.3719	Up	8.86175e-05	0.00155214
AP1G1	0.2739	0.3038	0.1126	0.1719	0.2115	Up	8.88845e-05	0.00155459
MRPL57	-0.3537	-0.3351	-0.055	-0.1485	-0.2231	Down	9.02237e-05	0.0015677
TMED10	0.265	0.551	0.0518	0.2516	0.2485	Up	8.98948e-05	0.0015677
DHRSX	-0.3399	-0.4008	-0.2746	-0.8663	-0.4532	Down	9.0021e-05	0.0015677
SCUBE2	0.8822	0.3995	0.4965	0.6814	0.6578	Up	9.02764e-05	0.0015677
COX2	-0.4104	-0.2859	0.1008	-0.6514	-0.3092	Down	9.02714e-05	0.0015677
CALHM2	0.5453	-0.0038	0.5134	0.3368	0.4041	Up	9.05478e-05	0.00157018
VPS51	-0.2558	-0.4352	-0.1328	-0.2405	-0.2467	Down	9.11862e-05	0.00157901
P2RY11	-0.4062	-1.0595	-0.1844	-0.157	-0.3895	Down	9.3008e-05	0.00160827
MAGT1	0.3756	0.5452	0.2042	0.0106	0.2713	Up	9.34673e-05	0.00161393
APIP	0.8512	0.6087	0.2137	0.024	0.4514	Up	9.44314e-05	0.00162827
GABARAP	-0.157	-0.223	-0.1034	-0.3533	-0.198	Down	9.47498e-05	0.00163146
TACC2	0.0013	-0.2959	-0.797	0.0784	-0.2416	Down	9.62385e-05	0.00165476
RPL6	-0.1625	-0.1664	-0.1791	-0.2335	-0.1839	Down	9.66725e-05	0.00165989
HNRNPA3	0.2512	0.2671	-0.0917	0.3672	0.1881	Up	9.7643e-05	0.0016695
LAYN	0.7791	-0.7173	1.0465	1.155	0.7076	Up	9.74457e-05	0.0016695
BAP1	-0.2039	-0.164	-0.1664	-0.1542	-0.1762	Down	9.75444e-05	0.0016695
DNM2	-0.055	-0.0374	-0.1429	-0.3958	-0.1546	Down	9.81245e-05	0.00167539
STARD8	-0.6052	-0.4901	-0.1281	-0.0519	-0.3314	Down	9.96846e-05	0.00169965
RPL10A	-0.168	-0.3532	-0.1556	-0.2291	-0.2073	Down	0.000100512	0.00171136
RPL21P28	-0.1214	-0.2637	-0.2689	-0.6181	-0.2976	Down	0.000102373	0.00174062
MAP6D1	0.722	0.0919	0.8542	-0.1012	0.4707	Up	0.000102924	0.00174756
NDUFA13	-0.4565	-0.6928	0.1482	-0.5223	-0.3452	Down	0.000103923	0.00176208
C6orf136	-0.1863	-0.3906	0.0836	-0.6041	-0.2415	Down	0.00010417	0.00176381
CYFIP2	1.0094	0.164	0.6012	0.413	0.6318	Up	0.000104454	0.00176618
CAMTA2	-0.1777	-0.1933	-0.3004	-0.3843	-0.2608	Down	0.000105602	0.00178064
CRYBB3	-1.0007	0.0567	-0.437	-0.1262	-0.4844	Down	0.000105496	0.00178064
GNG7	-0.5048	-1.3972	0.1388	-0.8392	-0.546	Down	0.000105865	0.00178263
EEPD1	-0.6001	-0.496	-0.1574	0.0259	-0.3204	Down	0.000106786	0.00179565
HADH	0.4678	-0.1884	0.2681	-0.0232	0.1998	Up	0.000107344	0.00180256
SLPI	0.5051	1.5551	1.6868	2.5294	1.4519	Up	0.000107687	0.00180583
EMD	-0.2255	-0.3801	-0.1515	-0.2557	-0.2364	Down	0.000108297	0.00181356
RPL5	-0.1766	0.0261	-0.2004	-0.3259	-0.1863	Down	0.000108819	0.00181981
FLJ20021	-0.5893	-0.912	-0.307	-0.799	-0.6113	Down	0.000109159	0.001823
POLR3D	-0.4946	-0.3479	-0.135	-0.1049	-0.2853	Down	0.000110286	0.00183931
COX1	-0.3373	-0.3511	-0.0273	-0.5299	-0.3004	Down	0.000110878	0.00184665
DLSTP1	-0.2622	-1.2518	-1.0759	0.1123	-0.5471	Down	0.000111688	0.00185761
CAB39	0.513	0.7178	-0.0172	0.1887	0.3269	Up	0.000114444	0.00190085
CYBRD1	0.3448	0.4031	0.2462	0.6533	0.3984	Up	0.000114845	0.00190493
NUCB1	-0.0071	-0.5134	-0.1549	-0.5301	-0.2455	Down	0.000116497	0.0019297
HSPB8	0.6466	0.5439	0.0319	0.2046	0.3633	Up	0.000116711	0.00193064
HOXA11-AS	-0.2464	-0.2531	-0.3435	-0.5902	-0.3529	Down	0.000118328	0.00195474
NCAPH2	-0.3971	-0.6614	-0.2855	-0.0311	-0.3233	Down	0.000119996	0.00197427
RYR1	-0.3177	0.0353	-0.3897	-0.1578	-0.2459	Down	0.000119863	0.00197427
ARHGEF6	-0.1794	-0.3739	-0.3155	-0.4078	-0.2987	Down	0.000119976	0.00197427
OXNAD1	-0.5195	-0.3757	0.1622	-0.6022	-0.3329	Down	0.00012059	0.00198137
NDUFA11	-0.3814	-0.6561	0.05	-0.3629	-0.3033	Down	0.000121162	0.0019881
KY	1.3152	0.7459	-0.1013	0.4614	0.6492	Up	0.000121512	0.0019885
F2R	0.0908	-0.0928	0.7994	1.0327	0.4707	Up	0.000121445	0.0019885
LOC105376156	-0.599	-0.1477	-0.3956	-0.7204	-0.5028	Down	0.00012243	0.00200084
MSL3	-0.6028	0.1091	-0.0931	-0.4838	-0.3286	Down	0.00012266	0.00200191
INO80D	0.352	0.3622	-0.0562	0.4542	0.2673	Up	0.000125208	0.00203983
OAF	0.4357	0.0712	0.6647	0.2586	0.4004	Up	0.000125317	0.00203983
ACTN4	0.307	-0.353	0.5867	0.2909	0.2771	Up	0.000125983	0.00204794
ST8SIA5-DT	-0.5061	-1.097	0.0863	-0.8213	-0.5102	Down	0.000126252	0.00204958
TMEM176B	0.5679	0.8202	0.6239	0.5143	0.6094	Up	0.000127053	0.00205584
AQP4	0.7448	0.6813	0.1063	0.5629	0.5211	Up	0.000126862	0.00205584
NDUFV1	-0.3953	-0.5518	0.2239	-0.5997	-0.2998	Down	0.000127143	0.00205584
BAG6	-0.0561	-0.373	-0.2225	-0.2121	-0.1857	Down	0.000127949	0.00206614
KLF15	0.0355	-1.5293	-0.3843	-0.8667	-0.5265	Down	0.000129109	0.00208212
NIN	0.247	1.111	0.1913	0.576	0.4408	Up	0.000129789	0.00209032
CENPB	-0.0939	-0.4778	-0.1828	-0.2313	-0.2086	Down	0.000130498	0.00209897
MYOM2	0.4232	-0.0722	0.2121	0.5085	0.3098	Up	0.000131801	0.00211714
CKAP5	-0.4731	-0.1014	-0.2528	-0.0588	-0.261	Down	0.000132284	0.00212211
RPS6KA4	-0.5301	-0.3715	-0.0476	-0.3945	-0.3445	Down	0.000134625	0.00215399
MTG1	-0.5272	-0.7054	-0.0544	-0.4694	-0.414	Down	0.000134544	0.00215399
CBLB	0.5263	0.0738	0.0944	0.5333	0.342	Up	0.000136064	0.00217418
TUFM	-0.2904	-0.5259	0.0891	-0.4834	-0.269	Down	0.000137026	0.00218668
COX7A1	-0.3594	-0.4811	-0.0135	-0.5363	-0.3258	Down	0.000137501	0.00218891
ZNF581	-0.381	-1.1004	-0.3786	0.0969	-0.3807	Down	0.000137524	0.00218891
AASDH	0.5196	0.7908	0.0566	0.2157	0.3665	Up	0.000138222	0.00219145
PPIF	-0.5171	-0.4599	0.283	-0.7006	-0.3352	Down	0.0001379	0.00219145
MAST2	0.2791	0.4069	-0.0056	0.6081	0.2981	Up	0.0001382	0.00219145
SYNJ2	0.1649	0.4933	1.0007	-0.1886	0.3589	Up	0.000139943	0.00221585
MRPL21	-0.1896	-0.3692	-0.1425	-0.4197	-0.2576	Down	0.00014087	0.00222765
EYA3	0.3996	0.0734	0.1632	0.3429	0.2727	Up	0.000141446	0.00223386
CISD3	-0.2154	-0.5754	0.0759	-0.5092	-0.2602	Down	0.000142018	0.00223876
NEURL2	-0.5719	-0.556	-0.1569	-0.7182	-0.4915	Down	0.000142123	0.00223876
LOC100129931	-0.0653	-0.3509	-0.2407	-0.4111	-0.2363	Down	0.000143936	0.0022644
HDHD3	-0.8126	-0.627	-0.252	-0.1022	-0.4692	Down	0.000146885	0.00230782
KBTBD7	0.5742	0.59	0.1069	0.0696	0.3344	Up	0.000147204	0.00230986
ZFAT	-0.8719	-0.0953	-0.2703	-0.2033	-0.4362	Down	0.000147421	0.00231028
NUDT8	-0.577	-0.6151	0.2258	-0.7959	-0.4172	Down	0.000148572	0.00232534
CYCS	-0.4653	-0.0044	0.1283	-0.9246	-0.3406	Down	0.000149923	0.00234348
ANK2	0.3585	0.1865	0.2455	0.1495	0.2534	Up	0.000150663	0.00235204
FLOT1	-0.2171	-0.4013	-0.1171	-0.3441	-0.2478	Down	0.000151674	0.00236479
SLC35A5	0.5898	0.4059	0.2437	0.167	0.3708	Up	0.000153296	0.00238703
EPS8	0.3381	0.1933	0.2475	0.2701	0.2757	Up	0.000153563	0.00238814
AMOTL2	0.2449	0.4761	0.6242	0.6325	0.4721	Up	0.00015467	0.00240231
CYC1	-0.2958	-0.6051	0.1863	-0.7262	-0.3129	Down	0.00015588	0.00241802
MED9	-0.1702	0.0055	-0.1198	-0.6844	-0.2483	Down	0.000157067	0.00243335
BHLHE40	1.7905	-0.0098	0.0976	0.5121	0.7627	Up	0.000158856	0.00245794
ABHD11	-0.5778	-0.6493	0.1542	-0.8413	-0.4525	Down	0.000159466	0.00246175
GPATCH4	-0.6753	0.0048	-0.0754	-0.1554	-0.2892	Down	0.000159505	0.00246175
MAST4	-0.1635	0.2681	0.6301	1.1167	0.412	Up	0.000160787	0.00247527
MARK4	0.3404	0.0781	0.5516	0.1336	0.3092	Up	0.000160634	0.00247527
TAF5	-0.2234	-0.1497	-0.0832	-0.7283	-0.2908	Down	0.000162307	0.0024932
ZFAND3	0.6341	0.0799	-0.0133	0.1729	0.2681	Up	0.00016236	0.0024932
FLNB	0.1301	-0.1584	0.578	0.7612	0.3519	Up	0.000162723	0.00249563
SMPX	-0.4069	-0.2469	-0.2294	-0.5116	-0.3587	Down	0.000162971	0.00249629
HMGA1	-0.3744	-0.6434	-0.3177	0.0396	-0.305	Down	0.000164136	0.00251099
PDK2	-0.211	-0.4377	-0.015	-0.6205	-0.2876	Down	0.000165039	0.00251849
CHMP5	0.5316	0.1742	0.114	0.0207	0.2463	Up	0.000164876	0.00251849
SNX8	-0.4765	-0.4265	-0.1494	-0.3545	-0.3526	Down	0.000165647	0.00252461
APP	0.1392	0.079	0.2929	0.3687	0.2243	Up	0.000166461	0.00253387
PTMS	-0.0707	0.1776	0.6712	0.5786	0.3171	Up	0.000167637	0.00254858
RYK	0.3074	0.2881	0.0852	0.1848	0.2163	Up	0.00016837	0.00255655
THAP4	-0.1512	-0.6985	-0.082	-0.3395	-0.2602	Down	0.000170245	0.00258164
CHAF1B	0.689	0.768	0.1821	0.4335	0.5057	Up	0.000170446	0.00258164
PAPLN	0.8446	0.7403	0.6723	0.0557	0.6001	Up	0.000172736	0.00260896
UHMK1	0.2235	0.8288	0.1303	0.1289	0.2697	Up	0.000173104	0.00260896
ZC3H11A	0.3483	0.4543	-0.0708	0.3291	0.2473	Up	0.000172651	0.00260896
RP9	-0.3892	-0.2298	-0.061	-0.4225	-0.284	Down	0.000173052	0.00260896
SGMS2	0.0044	0.7129	0.5104	0.4923	0.3622	Up	0.000175043	0.00263492
YPEL3	-0.1186	-1.0205	-0.4897	-0.0913	-0.351	Down	0.000175434	0.00263756
GTF2H5	0.2826	0.1397	0.0882	0.3099	0.2146	Up	0.000175824	0.00264017
GPR180	0.9532	0.1828	0.5673	0.3159	0.5837	Up	0.000176342	0.00264469
NDN	0.3916	0.8842	0.7102	-0.2248	0.4109	Up	0.000176671	0.00264637
SNX7	0.0529	1.111	0.3419	1.823	0.702	Up	0.000176993	0.00264795
MEF2C	-0.5177	0.3302	-0.3833	-0.2182	-0.2819	Down	0.0001774	0.0026508
COL1A2	0.2743	0.2511	0.5785	0.5165	0.4085	Up	0.00017764	0.00265113
RPL35A	-0.138	-0.2267	-0.1403	-0.3129	-0.1926	Down	0.000180185	0.00268485
TNNI1	-0.4375	-0.5065	0.1124	-0.7103	-0.363	Down	0.000180339	0.00268485
RNF31	-0.1631	-0.4412	-0.1396	-0.3412	-0.2407	Down	0.000183012	0.00272133
PIM3	0.2964	-0.8213	-0.2838	-0.7876	-0.2819	Down	0.000183573	0.00272258
VKORC1L1	0.3161	0.4366	-0.0032	0.34	0.2542	Up	0.00018367	0.00272258
AKR1C2	0.5665	0.96	1.9934	-0.1279	0.851	Up	0.000183765	0.00272258
FBXO42	0.4384	0.3316	0.0862	0.0964	0.2482	Up	0.000184158	0.0027251
LTBP2	0.8474	-0.1469	0.1246	0.5249	0.4254	Up	0.000184626	0.00272871
CMIP	0.5272	0.1442	0.433	0.4531	0.4258	Up	0.000185886	0.00274401
MCRIP2	0.0871	-0.8647	-0.0172	-0.7419	-0.2787	Down	0.000187483	0.00276424
RPL37A	-0.2135	-0.3829	-0.1823	-0.163	-0.2195	Down	0.000187933	0.00276754
UBE2K	0.1902	0.5617	0.0678	0.1376	0.2023	Up	0.000188193	0.00276803
N6AMT1	0.3369	0.0168	0.2701	0.4126	0.2872	Up	0.000189421	0.00278273
PREX1	0.0303	-1.3136	-0.4876	-0.7095	-0.4866	Down	0.000189703	0.00278353
NADK2	0.3737	0.1415	0.145	0.0971	0.2126	Up	0.000190443	0.00279103
PFKL	-0.8782	-0.9681	0.3223	-0.7447	-0.538	Down	0.000191409	0.00279848
PRSS43P	-0.7532	-0.5705	-0.4985	-0.7507	-0.6559	Down	0.00019139	0.00279848
TATDN1	-0.6556	-0.1031	0.0299	-0.4453	-0.3375	Down	0.000193201	0.00281792
HSD17B10	-0.4018	-0.3876	0.0325	-0.5208	-0.3101	Down	0.00019299	0.00281792
PCAT6	-1.0307	-1.0925	0.1704	-1.434	-0.8099	Down	0.000193686	0.00282163
KCTD10	0.2663	0.0652	0.2177	0.4902	0.2739	Up	0.0001947	0.00283301
SH3RF3	-0.6755	-0.8272	-0.0228	-0.5768	-0.5003	Down	0.000195879	0.00284677
PSMD13	-0.3119	-0.1822	-0.0568	-0.2542	-0.21	Down	0.000196183	0.00284781
POLR3B	0.3977	0.4178	0.3126	-0.0694	0.2701	Up	0.000198581	0.00287919
OSBPL7	0.9171	1.0208	0.0502	0.6517	0.6384	Up	0.000202575	0.00293362
G0S2	0.9932	1.0728	0.8641	0.7804	0.9216	Up	0.000204298	0.00295507
CSF1	0.4375	-0.1472	0.4087	0.4756	0.3486	Up	0.000205811	0.00297342
GIT1	-0.6375	-0.7875	0.0602	-0.2713	-0.3882	Down	0.000208968	0.00301546
TNNC1	-0.518	-0.5614	0.1093	-0.7162	-0.4015	Down	0.000210299	0.00302039
ZFX	0.4894	0.1541	-0.2125	0.6594	0.2881	Up	0.000210294	0.00302039
RRP1	-0.5647	-0.3414	-0.2319	-0.1161	-0.3372	Down	0.000209893	0.00302039
ANKRD9	-0.1857	-0.6261	-0.0839	-0.4833	-0.2947	Down	0.000209902	0.00302039
FAM43B	0.3033	1.5817	0.6652	1.7533	0.932	Up	0.000211748	0.00303763
APCDD1L	1.0507	0.5027	0.6977	0.3887	0.7186	Up	0.000213739	0.0030626
HBEGF	-0.9169	-0.7248	-0.3757	-0.0802	-0.5486	Down	0.000216145	0.00309344
MGMT	-0.5228	-0.7597	-0.0754	-0.1915	-0.3623	Down	0.000216825	0.00309954
GCDH	-0.5102	-0.8507	0.2157	-0.8337	-0.4418	Down	0.00021897	0.00312654
NFKBIB	-0.3733	-0.2487	-0.1652	-0.3158	-0.2848	Down	0.00022039	0.00314295
CADM2	-0.5553	0.4252	-0.16	-0.8753	-0.3719	Down	0.000220635	0.00314295
PID1	0.7355	0.5959	0.2442	0.0972	0.4345	Up	0.000221966	0.00315823
EFNA1	-0.4892	-1.0419	-0.0083	-0.2482	-0.3891	Down	0.000223056	0.00317004
TMEM242	0.66	-0.1263	0.4124	0.1909	0.3641	Up	0.000226467	0.00321478
TLCD4	0.0441	1.1886	-0.0075	0.6593	0.3482	Up	0.000227408	0.00322438
SSU72	-0.3219	-0.1991	-0.0961	-0.1652	-0.206	Down	0.000234504	0.00332115
MYBPH	-3.4507	-1.0032	-0.6866	-2.024	-2.0007	Down	0.000239379	0.00338626
ROGDI	-0.2128	-0.3842	-0.1098	-0.4002	-0.2547	Down	0.000242637	0.00342837
LMO4	0.2042	0.3442	0.0071	0.4339	0.2257	Up	0.000244785	0.00345472
HAX1	-0.2007	-0.1662	-0.1238	-0.4087	-0.2227	Down	0.000248062	0.00349693
FAM53C	0.5905	0.396	0.0418	0.0021	0.2771	Up	0.000249221	0.00350517
PITX3	-0.321	-0.8077	-0.4632	-0.5742	-0.4926	Down	0.000249175	0.00350517
MCM4	-0.6004	-0.2412	0.04	-0.4346	-0.3344	Down	0.000250972	0.00352574
SELENBP1	0.5879	0.1249	0.4101	0.3243	0.408	Up	0.000252312	0.00354049
ZNF555	-0.9428	-0.7049	-0.1047	-0.1152	-0.4896	Down	0.000252843	0.00354386
FAF1	-0.0663	-0.0275	-0.2188	-0.2726	-0.149	Down	0.000254752	0.00356653
VPS8	-0.3794	-0.4755	-0.2286	-0.3054	-0.3365	Down	0.000256475	0.00358654
PLA2G15	0.3532	-0.0415	0.27	0.518	0.3081	Up	0.000260224	0.00363479
FITM1	-0.2702	-0.5731	-0.017	-0.4116	-0.2813	Down	0.000260848	0.00363935
CPNE3	0.2961	0.4172	0.1544	0.1145	0.2347	Up	0.000261511	0.00364027
SAMD14	-0.1977	-0.6635	-0.0077	-0.6605	-0.325	Down	0.000261485	0.00364027
UNG	0.4441	0.1691	0.2432	0.0205	0.25	Up	0.00026425	0.00367422
KIAA0930	0.0454	0.1039	0.5754	0.7901	0.3689	Up	0.000265352	0.00368534
TIMM13	-0.3466	-0.3923	0.2352	-0.5914	-0.2535	Down	0.000265707	0.00368609
GAREM1	-0.7212	-0.304	-0.1493	-0.0142	-0.3399	Down	0.000268802	0.00372479
NDUFA9	-0.452	-0.1539	0.1344	-0.5913	-0.2804	Down	0.000269406	0.00372893
GPANK1	-0.2105	-0.2387	-0.3375	-0.145	-0.2339	Down	0.000269874	0.00373117
TMEM106B	0.4031	0.4532	-0.0167	0.2427	0.2608	Up	0.000270399	0.00373419
LRP3	-0.2842	-0.5924	-0.1503	-0.2838	-0.2955	Down	0.00027404	0.0037802
SLC25A46	-0.2088	0.0516	-0.0878	-0.3787	-0.1754	Down	0.000274926	0.00378815
FBL	-0.2958	-0.3607	-0.1756	-0.0122	-0.208	Down	0.000276017	0.00379319
IKZF2	0.5552	0.6567	0.0749	0.1634	0.3511	Up	0.00027566	0.00379319
ZNF770	0.2048	0.5132	0.074	0.0869	0.1898	Up	0.000276224	0.00379319
DMAC2L	-0.4977	-0.0299	-0.1224	-0.4473	-0.313	Down	0.000278973	0.00382663
OVCA2	-0.3373	-0.5374	-0.04	-0.2293	-0.2631	Down	0.000279385	0.00382798
HOOK2	-0.3347	-0.3681	-0.1598	-0.4308	-0.315	Down	0.000280015	0.00383232
CLU	0.1537	-0.037	0.6015	0.7523	0.383	Up	0.000286454	0.00391604
SEMA6A	-0.5786	-0.2609	-0.2947	-0.3057	-0.3903	Down	0.000287759	0.00392072
G3BP2	0.2266	0.5661	-0.0144	0.3604	0.2448	Up	0.000287141	0.00392072
C22orf15	-0.3903	-0.2455	0.1629	-0.9664	-0.352	Down	0.000287684	0.00392072
MAP3K10	-0.6123	-0.2934	-0.0561	-0.5693	-0.4036	Down	0.000288311	0.00392386
NCOA3	0.2761	1.0802	0.1938	-0.0135	0.3108	Up	0.000290373	0.00394752
NUP35	0.7597	0.5319	-0.0034	0.3655	0.4283	Up	0.000292559	0.00397281
RAB23	0.4567	0.3776	0.1617	0.3948	0.3508	Up	0.000293027	0.00397475
KIAA0319L	-0.2344	0.0792	-0.0562	-0.3799	-0.1717	Down	0.000294761	0.00399383
FBXL22	0.7767	0.6729	0.3573	0.4392	0.5699	Up	0.000296941	0.00401891
LCOR	0.2157	0.335	0.0929	0.3616	0.2346	Up	0.000297724	0.00402269
TACO1	-0.3685	-0.275	0.1445	-0.4904	-0.2441	Down	0.00029788	0.00402269
SLC25A42	-0.1206	-0.7959	-0.2598	-0.607	-0.3742	Down	0.00030022	0.00404861
SCARA5	0.3866	0.4879	0.4057	0.5702	0.4497	Up	0.000300462	0.00404861
RPL9	-0.1975	-0.2784	-0.266	-0.5341	-0.3061	Down	0.000301326	0.00405577
APBB1	-0.2002	-0.4223	-0.1654	-0.2656	-0.2401	Down	0.00030207	0.0040613
PIK3CA	-0.3437	0.0919	-0.3957	-0.0383	-0.2202	Down	0.000303008	0.00406945
SELENOF	0.4455	0.3432	0.0603	0.1058	0.2477	Up	0.000303924	0.00407726
MIDN	-0.1919	-0.2505	-0.6645	-0.8743	-0.4856	Down	0.000305051	0.00408789
BLVRB	-0.0865	-0.7658	-0.1995	-0.1674	-0.2401	Down	0.000306218	0.00409902
WSCD1	-0.4684	-0.5996	0.0105	-0.3961	-0.3429	Down	0.000308651	0.00412707
TUBA1A	0.2451	0.0962	0.554	0.4377	0.3498	Up	0.000309411	0.00412818
FOXO4	0.021	-0.2229	-0.3654	-0.219	-0.1759	Down	0.000309116	0.00412818
LAMB3	0.4231	0.8488	0.6992	0.3729	0.5513	Up	0.000315101	0.00419951
KCNMB3	-0.7644	-0.5207	-0.1449	-0.6323	-0.5296	Down	0.000317806	0.00423095
LOC107985725	-0.9999	-0.5554	-0.0534	-0.9576	-0.6669	Down	0.000320701	0.00426484
TNS1	0.0694	0.1535	0.2515	0.6041	0.2548	Up	0.000323225	0.00429372
RPL21	-0.1068	-0.1286	-0.3057	-0.3223	-0.2134	Down	0.000326992	0.00433905
ARCN1	0.3282	0.325	0.0873	0.2325	0.2408	Up	0.000328662	0.00435647
NSUN5	-0.2164	-0.5317	-0.141	-0.1883	-0.2381	Down	0.000333081	0.00441025
KCNJ3	0.3445	3.3427	0.4084	1.0925	0.9956	Up	0.000334401	0.00442293
RPL23	-0.0752	-0.2816	-0.2151	-0.3625	-0.2109	Down	0.000336545	0.00444647
PSTPIP2	0.7065	0.7732	0.1054	-0.0709	0.3755	Up	0.000337853	0.00445893
SIK2	0.5472	0.0114	0.2444	0.25	0.3147	Up	0.000339669	0.00447162
PDE7A	0.3964	0.5059	0.3104	-0.0161	0.2949	Up	0.000339914	0.00447162
TUBG2	-0.7916	-0.3998	-0.0845	-0.3303	-0.4345	Down	0.000339474	0.00447162
SPTBN1	0.2533	-0.0021	0.0979	0.4677	0.2217	Up	0.000340679	0.00447686
PIP4K2B	0.4788	0.2592	-0.0193	0.1708	0.2398	Up	0.000341149	0.00447822
BORCS7-ASMT	-0.6873	-0.3056	-0.1077	-0.2497	-0.3716	Down	0.000343131	0.0044994
S100A1	-0.3782	-0.5022	-0.23	-0.6457	-0.4191	Down	0.00034427	0.0045095
PLEC	-0.2936	-0.7426	-0.2286	-0.1776	-0.3184	Down	0.000347486	0.00454674
MTHFD2	0.3376	0.8968	-0.1444	0.632	0.3618	Up	0.000349632	0.00456992
LOC101929130	0.4335	0.7145	0.6163	0.6839	0.5837	Up	0.000351202	0.00458553
ALG10	0.6219	0.472	0.1482	0.4038	0.421	Up	0.000355058	0.00463093
PON2	0.5423	0.5062	0.1802	0.0707	0.3304	Up	0.000358966	0.0046769
CENPV	-0.1129	-0.7105	-0.1582	-0.4168	-0.2871	Down	0.000359703	0.0046815
RTN3	0.1655	0.187	0.1429	0.5979	0.2625	Up	0.000362453	0.00471227
CA4	-0.3323	-0.2703	-0.056	-0.7717	-0.3498	Down	0.000367316	0.00477042
RPL14	-0.0977	-0.3774	-0.2179	-0.0583	-0.164	Down	0.000369609	0.00479509
C2CD2	0.317	0.1929	0.5788	0.4318	0.3949	Up	0.000370839	0.00480594
RASSF4	-0.537	-0.4029	0.0813	-0.7816	-0.4063	Down	0.000372242	0.00481902
DCUN1D1	0.3262	0.6473	0.0885	0.1829	0.2785	Up	0.000377666	0.00488405
ZNF205	-1.0775	-0.1304	-0.3306	-0.0991	-0.5049	Down	0.000380002	0.00489869
RGL2	-0.0902	-0.3666	-0.0958	-0.3637	-0.1973	Down	0.000379619	0.00489869
WIPI2	-0.1582	-0.3862	-0.1466	-0.1868	-0.1967	Down	0.000379621	0.00489869
SAMM50	-0.2145	0.0623	-0.2006	-0.5207	-0.2388	Down	0.000380921	0.00490536
DENND5B	-0.4974	0.1368	-0.1583	-0.3053	-0.2642	Down	0.000382156	0.00491608
DFFA	-0.6304	-0.4572	0.0158	0.0364	-0.2759	Down	0.000383247	0.00492492
CHCHD5	-0.5441	-0.3284	0.0218	-0.5707	-0.3647	Down	0.000385608	0.00495005
KANK1	0.3903	-0.0985	0.2924	0.1478	0.2328	Up	0.000386068	0.00495076
STXBP5	0.3574	0.4998	0.0134	0.3199	0.2781	Up	0.000388818	0.00497557
DRG1	-0.2225	-0.0564	-0.1946	-0.2353	-0.1924	Down	0.000388428	0.00497557
LOC100233156	-1.396	-1.5312	-0.1683	-0.7269	-0.9319	Down	0.00038987	0.0049786
TBC1D14	-0.0605	-0.1998	-0.2265	-0.3563	-0.1949	Down	0.00038949	0.0049786
PMP22	0.3189	-0.2123	0.3072	0.8083	0.347	Up	0.000392724	0.00500979
CORO7-PAM16	0.0184	-0.6779	-0.1229	-0.4912	-0.2444	Down	0.000396419	0.00504638
MDFIC	0.5479	0.5795	0.17	0.042	0.3342	Up	0.000396009	0.00504638
AGTR1	0.978	0.3485	0.4409	-0.0345	0.5029	Up	0.000399741	0.00508338
ZNF787	-0.3216	-0.6083	-0.063	-0.3511	-0.3029	Down	0.000401787	0.00510408
COL8A1	0.702	0.3603	0.1058	0.6597	0.4791	Up	0.000405794	0.00514444
GNG12	0.429	0.4108	0.1336	0.3744	0.3341	Up	0.000405808	0.00514444
PDZD4	-0.658	-0.864	-0.4857	-0.2757	-0.5551	Down	0.000406529	0.00514825
RBBP7	0.5085	0.1025	-0.0462	0.2851	0.2451	Up	0.000407084	0.00514993
MTMR14	-0.1426	-0.2456	-0.2543	-0.1455	-0.1892	Down	0.000411712	0.00520308
RPS21	0.0594	-0.7177	-0.2565	-0.2826	-0.2241	Down	0.000412885	0.00521251
INTS9	0.6443	0.3189	0.1399	0.1836	0.3521	Up	0.000413758	0.00521814
ACTB	0.1493	0.1829	0.2634	0.3096	0.2222	Up	0.000415599	0.00523595
RPSA2	-0.2462	-0.5203	-0.205	-0.5078	-0.3376	Down	0.000416344	0.00523992
USP54	0.2356	0.1041	0.0466	0.6991	0.2714	Up	0.000420894	0.00528628
GSN	0.2455	-0.3567	0.3251	0.4441	0.2201	Up	0.000420512	0.00528628
VIRMA	0.2772	0.5416	-0.01	0.343	0.2557	Up	0.000423045	0.0053024
FAM149A	-0.3353	-0.4692	-0.7319	-0.7228	-0.5521	Down	0.000422616	0.0053024
CD46	0.4008	0.2531	0.0363	0.1968	0.2329	Up	0.000424863	0.00531972
ZBTB38	0.34	0.408	0.0901	0.1632	0.2424	Up	0.000426537	0.00533521
CHRND	1.3023	0.5082	1.1024	0.6105	0.9667	Up	0.000429332	0.00535
NUP98	0.5782	0.2804	-0.0286	0.0982	0.2583	Up	0.000429355	0.00535
STK38L	0.2195	0.4917	0.1706	0.5048	0.3141	Up	0.000429052	0.00535
ZNF362	-0.0788	-0.3342	-0.2223	-0.2586	-0.1982	Down	0.000430349	0.00535
RIPOR2	-0.7261	-0.7155	-0.1066	-0.1434	-0.4232	Down	0.000429574	0.00535
AGL	0.5065	1.0082	0.1348	-0.0418	0.3571	Up	0.000429964	0.00535
UQCRB	-0.1691	-0.2236	-0.0111	-0.665	-0.2494	Down	0.000439561	0.00545896
ZNF579	-0.2166	-0.6184	-0.2383	-0.1801	-0.2759	Down	0.000443496	0.00548702
MRPL55	-0.2461	-0.7949	-0.0644	-0.1963	-0.2701	Down	0.000443618	0.00548702
ANKS1B	0.4722	0.2699	0.2744	0.6004	0.4174	Up	0.000443134	0.00548702
MAVS	-0.3081	-0.1536	-0.0973	-0.2782	-0.2207	Down	0.000442967	0.00548702
TPM4	-0.3183	-0.0126	0.6009	0.6218	0.1932	Up	0.000447121	0.00552475
ICMT	-0.7568	-0.2459	-0.048	-0.4244	-0.4107	Down	0.000448712	0.0055388
HSPBP1	-0.4008	-0.5633	-0.0345	-0.294	-0.3025	Down	0.000453156	0.00558801
POLR3E	-0.2731	-0.3852	-0.0549	-0.1991	-0.2145	Down	0.000460601	0.00566717
KDR	0.486	0.0883	0.4042	0.8317	0.4826	Up	0.000460298	0.00566717
EFCAB11	0.9254	0.2632	0.5114	0.2543	0.5572	Up	0.000460968	0.00566717
RASSF8-AS1	-0.5796	-0.158	0.0023	-0.591	-0.3607	Down	0.000461908	0.00567301
ARAF	-0.3495	-0.3024	-0.0943	-0.1616	-0.2302	Down	0.000462703	0.00567707
BRD9	-0.4109	-0.1441	-0.1696	-0.049	-0.2214	Down	0.000463999	0.00568724
ZRANB1	-0.2059	0.1246	-0.2673	-0.3107	-0.1957	Down	0.000465119	0.00569154
ELOB	-0.1478	-0.7459	-0.0707	-0.4254	-0.2831	Down	0.000465282	0.00569154
IMPDH2	-0.1663	-0.3334	-0.3465	0.1696	-0.163	Down	0.000467923	0.00571812
UROS	-0.2754	-0.1262	-0.1044	-0.5309	-0.2654	Down	0.000471129	0.00575154
LOC100419583	-0.2415	-0.0619	-0.051	-0.7571	-0.2816	Down	0.000477447	0.00582286
TNXB	0.2807	-0.192	0.4285	1.0144	0.4171	Up	0.000482812	0.0058824
CENATAC	-0.2091	-0.296	-0.2681	-0.3087	-0.2613	Down	0.000486048	0.00591003
RSPH9	-0.3484	-0.5642	0.0371	-0.3884	-0.287	Down	0.000485672	0.00591003
UBA52	-0.4579	-0.3324	-0.1314	-0.0845	-0.2645	Down	0.000486656	0.00591154
LOC107985568	-0.2366	-0.7484	-0.0407	-0.7468	-0.3803	Down	0.000489178	0.00593627
NEURL4	-0.405	-0.2808	-0.1136	-0.2035	-0.2609	Down	0.000490178	0.00594146
ADAM23	0.6378	0.4862	0.0229	0.7164	0.4671	Up	0.000490579	0.00594146
TRIM32	0.3346	0.4477	0.024	0.3098	0.2626	Up	0.000491329	0.00594464
BCL6B	-0.597	-0.5194	-0.0945	-0.4336	-0.412	Down	0.00049332	0.00596282
EMP2	0.2466	-0.0683	0.2692	0.5165	0.2665	Up	0.000494368	0.00596957
NFKBIL1	-0.3739	-0.6529	-0.2021	-0.1791	-0.3256	Down	0.000496294	0.00598691
CRNDE	-0.4284	-0.7012	-1.4301	-0.4167	-0.7373	Down	0.000499144	0.00601535
TIGD5	-0.2919	-1.2709	-0.153	-0.1906	-0.3818	Down	0.000506284	0.00609538
WFIKKN2	-0.4205	-0.6588	-0.308	-0.5476	-0.4562	Down	0.000509869	0.00613249
SMTNL1	-0.4682	-0.1578	-0.7184	0.0102	-0.3774	Down	0.000510577	0.00613496
ATP5IF1	0.2786	0.0024	0.4839	-0.239	0.172	Up	0.000514057	0.00616496
H19	-0.849	-1.2719	-0.0321	0.3359	-0.4207	Down	0.000515236	0.00616496
SRSF8	0.147	0.3545	0.2246	0.1362	0.1973	Up	0.000515776	0.00616496
COA8	-0.0661	-0.3075	-0.251	-0.4023	-0.2306	Down	0.00051651	0.00616496
NARS1	-0.3988	0.0881	0.0634	-0.4774	-0.2176	Down	0.000515393	0.00616496
ALDH1A3	0.6264	0.1742	0.6099	0.1845	0.4504	Up	0.000514892	0.00616496
NINJ2	-0.5927	-0.7155	-0.0511	-0.9314	-0.5439	Down	0.000516608	0.00616496
AGTRAP	-0.8547	-1.0675	0.0254	-0.527	-0.5748	Down	0.00051883	0.00618238
AP3S2	0.2222	0.3236	0.0979	0.1813	0.1949	Up	0.000519081	0.00618238
PPP1R35	-0.2352	-0.8141	-0.2207	-0.8316	-0.458	Down	0.00052166	0.00620704
PCDH18	0.762	0.1779	0.2367	0.938	0.5713	Up	0.000523396	0.00622163
SMURF1	0.1674	0.4545	0.3989	0.4827	0.3467	Up	0.000524296	0.00622627
F10	0.6735	0.1538	0.6288	-0.0037	0.4252	Up	0.000525084	0.00622957
SORBS3	-0.2043	-0.5876	-0.4877	-0.0974	-0.3149	Down	0.000529245	0.0062604
CAPN12	0.3265	-0.4142	1.2985	0.3493	0.4795	Up	0.000530247	0.0062604
POMZP3	-1.4358	-0.5964	0.0765	-0.2672	-0.6298	Down	0.000529244	0.0062604
PIK3CB	0.4026	0.4593	0.2233	0.0672	0.2857	Up	0.000530212	0.0062604
ARPIN-AP3S2	0.2207	0.2981	0.0929	0.1839	0.1897	Up	0.000529356	0.0062604
MOCS1	-0.0435	-0.4265	-0.0419	-0.59	-0.2281	Down	0.000531852	0.00626993
NEO1	0.3313	0.5869	0.0459	0.3751	0.3039	Up	0.000532081	0.00626993
DNAJC15	0.4592	0.3462	0.2916	0.0399	0.3	Up	0.000532723	0.00627143
RILP	-0.1939	-0.5004	-0.0223	-0.6624	-0.303	Down	0.000535199	0.00628846
TIMP2	0.1945	0.3533	0.2555	0.545	0.3163	Up	0.000535076	0.00628846
KLHL41	0.0617	-0.1067	-0.5811	-0.0338	-0.1593	Down	0.000535983	0.00629162
JADE1	0.3105	0.4621	0.1257	0.4124	0.3076	Up	0.000538376	0.00631363
EEF1A2	-0.1966	-0.5068	-0.1201	-0.1958	-0.2235	Down	0.000541037	0.00633876
TRMT9B	-0.4495	-1.1132	-0.48	-0.4762	-0.566	Down	0.000543271	0.00635882
CGREF1	-0.5023	-1.3115	-0.2641	-0.6161	-0.5889	Down	0.000548165	0.00640995
DLG5	-0.3839	-0.2454	-0.3569	-0.2529	-0.3251	Down	0.000550896	0.00643573
PTPRG	0.3213	0.5901	0.1376	0.2548	0.2979	Up	0.000551892	0.0064412
AHCYL1	0.3337	0.3012	0.0732	0.325	0.2566	Up	0.000553835	0.0064577
TOGARAM2	-0.8009	-0.6367	-0.2659	-1.4632	-0.7845	Down	0.000557395	0.00649302
FAU	-0.098	-0.5636	-0.1243	-0.2737	-0.2173	Down	0.000558504	0.00649973
UBE2W	0.4297	0.403	0.1994	0.0828	0.2835	Up	0.000561033	0.00652295
PDLIM3	0.4617	0.6127	-0.251	0.5562	0.3148	Up	0.000562998	0.00653956
UBE2A	0.3839	0.1715	0.0634	0.0745	0.1935	Up	0.000563739	0.00654195
MDH2	-0.1526	-0.3425	0.0531	-0.5304	-0.2136	Down	0.000564923	0.00654946
CTBP2	-0.2408	-0.0778	-0.1909	-0.182	-0.1887	Down	0.000567054	0.00656793
ARSB	-0.2048	-0.5982	0.1537	-1.0216	-0.3573	Down	0.000568668	0.00658038
EP300-AS1	-0.4614	-1.3321	0.0152	-1.7372	-0.7614	Down	0.000582112	0.00672957
PDP2	-0.3722	-0.3772	-0.3338	-0.3604	-0.3599	Down	0.000586447	0.00677327
INTS7	0.304	0.3101	0.3429	0.1069	0.2699	Up	0.000587909	0.00678374
GPX1	-0.2746	-0.6103	0.1672	-0.4991	-0.2591	Down	0.000588783	0.00678741
TMBIM4	-0.2979	-0.0702	-0.092	-0.474	-0.2481	Down	0.000589645	0.00679093
BTBD3	0.5454	0.3555	-0.0042	0.3189	0.3159	Up	0.000593619	0.00683026
B4GALT2	-0.2582	-0.4671	-0.1204	-0.1824	-0.2357	Down	0.000597659	0.00687026
DGKH	0.2751	0.1146	0.2788	0.8144	0.3759	Up	0.000599757	0.0068879
OSTC	0.2834	0.0638	0.2739	0.2603	0.2418	Up	0.000600462	0.00688951
NFU1	0.0616	-0.4718	-0.3186	-0.3556	-0.2191	Down	0.000601348	0.0068932
LRP1	0.3498	-0.1745	0.2089	0.3875	0.2399	Up	0.000604429	0.00692201
TMEM201	-0.2342	-0.2478	-0.0723	-0.5372	-0.2626	Down	0.000609162	0.00696968
XRN2	-0.2626	-0.1199	-0.1932	-0.0779	-0.1794	Down	0.00061208	0.00699651
REEP1	0.5685	0.1732	0.0416	0.1487	0.2689	Up	0.000619904	0.00707932
UBXN1	-0.1386	-0.2581	-0.29	-0.1839	-0.2082	Down	0.000629726	0.00718476
MED28	0.3699	0.541	-0.0956	0.3567	0.2678	Up	0.000636434	0.00722752
PAM16	0.0157	-0.6905	-0.128	-0.5343	-0.2585	Down	0.000636038	0.00722752
MCM3AP	-0.0164	-0.1344	-0.187	-0.1351	-0.1079	Down	0.000636229	0.00722752
WDFY3-AS2	-0.9834	0.2392	0.0944	-0.7543	-0.4523	Down	0.00063442	0.00722752
KCNA7	-0.3895	0.3722	-0.4337	-0.2025	-0.241	Down	0.000635834	0.00722752
TMEM184A	-0.2029	-0.8216	-0.3627	-0.1376	-0.326	Down	0.000638568	0.00724035
TM7SF2	-0.3354	-0.6974	-0.1382	-0.4592	-0.3666	Down	0.00063875	0.00724035
TRABD	-0.1218	-0.3719	-0.2708	-0.2062	-0.2199	Down	0.000643512	0.00728081
LOC102724770	-0.2245	-1.051	0.4395	-1.3944	-0.4429	Down	0.000643011	0.00728081
RAB10	0.7079	0.591	0.0233	0.023	0.3476	Up	0.000648749	0.00732649
JTB	-0.0757	-0.2071	-0.1345	-0.3054	-0.1648	Down	0.000648427	0.00732649
APRT	-0.4031	-0.7826	0.1123	-0.3421	-0.3086	Down	0.00065001	0.00733394
PPAN-P2RY11	-0.4053	-0.8656	-0.0879	-0.1082	-0.3221	Down	0.000651166	0.0073402
LOC102724852	-0.8506	-1.2513	-0.0295	0.3706	-0.4094	Down	0.000657485	0.00740459
ARMCX3	-0.7064	0.1187	-0.4983	0.0841	-0.341	Down	0.000661	0.00743731
DEK	-0.332	0.0917	-0.4027	0.1598	-0.1724	Down	0.000661721	0.00743858
RGMA	0.4728	0.074	0.1518	0.2648	0.277	Up	0.000662952	0.00744556
PIGL	-0.1616	-0.2762	-0.3195	-0.3826	-0.2728	Down	0.000664489	0.00744911
MYL12A	-0.5744	-0.6061	-0.2223	-0.6221	-0.4955	Down	0.000664386	0.00744911
RBM38	0.0014	-0.4849	-0.4123	-0.233	-0.2389	Down	0.000666912	0.00745989
DMAP1	-0.2583	-0.6807	-0.0677	-0.126	-0.2414	Down	0.000666861	0.00745989
DDIT4L	0.9947	0.1855	0.3256	0.3551	0.5425	Up	0.000667284	0.00745989
MRPL43	-0.2124	-0.3949	-0.0491	-0.2783	-0.2117	Down	0.000671336	0.00749833
FLNC	-1.0492	-0.4675	-0.1406	0.0281	-0.4665	Down	0.000678802	0.00757478
NANOS1	0.913	0.8588	-0.0018	0.392	0.5381	Up	0.000679988	0.00758109
RALGDS	-0.077	-0.5658	-0.3461	-0.1313	-0.2372	Down	0.000682811	0.00760562
TSPAN33	-0.2227	-0.4554	0.0104	-0.718	-0.31	Down	0.000686952	0.00764477
GRAMD1A	-0.1154	-0.5704	-0.4023	-0.0843	-0.2555	Down	0.00069538	0.00772447
GPIHBP1	-0.6974	-0.8797	0.0474	-0.5194	-0.4838	Down	0.000695218	0.00772447
SOS2	0.2218	0.7075	0.1125	0.3516	0.2971	Up	0.000696466	0.00772951
TXN2	-0.2869	-0.3022	0.0393	-0.3629	-0.219	Down	0.000698201	0.00774172
TECPR1	-0.4189	-0.4155	-0.0932	-0.2361	-0.2885	Down	0.00070306	0.00778853
SURF4	0.2998	0.3198	0.1142	0.0519	0.1957	Up	0.000704279	0.00779496
IQCE	-0.6748	-0.1404	-0.0974	-0.3897	-0.3714	Down	0.000705413	0.00779662
BNIP3	0.4485	-0.1455	0.1935	0.1974	0.2305	Up	0.000706345	0.00779662
MRC2	0.2877	-0.0213	0.5857	0.2883	0.3205	Up	0.000705921	0.00779662
CLN8	-0.4548	0.2203	-0.0132	-0.5305	-0.2495	Down	0.000708882	0.00781756
CPT1B	-0.2256	-0.4426	-0.0433	-0.651	-0.3081	Down	0.000709658	0.00781905
INTS2	0.0718	0.6642	0.316	0.2719	0.2749	Up	0.000710909	0.00782263
PHKG2	-0.3917	-0.8369	-0.0357	-0.5165	-0.3932	Down	0.000711264	0.00782263
RABL6	-0.3979	-0.2587	-0.0942	-0.2336	-0.2568	Down	0.0007212	0.00792476
COL6A1	0.2083	-0.1188	0.358	0.584	0.285	Up	0.000724779	0.00795693
ISLR	0.1261	0.2773	0.3954	0.5086	0.3102	Up	0.000726813	0.00797209
SCAF8	0.3376	0.3363	0.099	0.2418	0.2511	Up	0.000727857	0.00797638
RNF126	0.1371	-0.4454	-0.3653	-0.4943	-0.2335	Down	0.000731648	0.00801073
SOD2	-0.2038	0.1384	-0.011	-0.7166	-0.2176	Down	0.000733632	0.00802526
R3HDM2	-0.3509	-0.3821	-0.2494	-0.0699	-0.2635	Down	0.000734487	0.00802741
RPL27	-0.0321	-0.2657	-0.1686	-0.3723	-0.1833	Down	0.000737643	0.00805469
MRPL11	-0.2519	-0.2702	-0.0185	-0.4272	-0.2323	Down	0.000740819	0.00808215
LOXL4	0.8438	-0.6916	0.0886	1.7257	0.6078	Up	0.000749861	0.00817348
POLR2I	-0.2762	-0.5466	-0.0841	-0.3519	-0.2835	Down	0.000758554	0.00826086
KLF5	0.2223	0.6124	0.0811	1.0766	0.4414	Up	0.000760315	0.00827267
COLGALT2	0.2731	0.3514	0.2941	0.749	0.4006	Up	0.000761274	0.00827572
ETV5	0.3547	0.5198	0.6341	0.6157	0.5156	Up	0.000769768	0.00836061
AFF1	0.3939	0.4505	-0.0363	0.3236	0.2706	Up	0.000770924	0.00836572
P3H4	0.3492	-0.0458	0.436	0.834	0.4237	Up	0.00077248	0.00837516
LRMDA	0.6589	1.1669	0.3179	0.7212	0.6596	Up	0.000777514	0.00842226
CASP7	0.5864	0.0076	0.1444	0.6625	0.3959	Up	0.000783905	0.00848397
ATG4D	0.0248	-0.5391	-0.1686	-0.4943	-0.2338	Down	0.000787538	0.00851333
PLA2G12A	-0.3318	-0.0708	0.0362	-0.6131	-0.2575	Down	0.000788013	0.00851333
PTPDC1	-0.6075	-0.0671	-0.1119	-0.3511	-0.3318	Down	0.000790743	0.00853527
TRIM74	-0.2892	-0.2333	-0.2386	-0.3247	-0.2752	Down	0.00079384	0.00856112
RPS6KA2	-0.2342	-0.1375	-0.168	-0.3243	-0.2223	Down	0.000801036	0.00863111
KLF6	-0.1082	-0.1851	0.5191	0.6781	0.2303	Up	0.000802329	0.00863742
CHKB-CPT1B	-0.2163	-0.4219	-0.0573	-0.6176	-0.2977	Down	0.00080324	0.00863961
VCL	0.1041	0.634	-0.009	0.3642	0.2152	Up	0.000807319	0.00867583
NBDY	0.1614	0.5316	0.56	-0.1143	0.2621	Up	0.000809833	0.00869183
RPL24	-0.0412	-0.2224	-0.179	-0.2911	-0.1639	Down	0.000810231	0.00869183
MBTD1	0.582	0.4887	-0.0568	0.3613	0.3447	Up	0.000816863	0.00875528
PCBP4	-0.3036	-0.3513	0.0385	-0.573	-0.281	Down	0.000820718	0.00878888
MYL3	-0.4694	-0.5636	0.3795	-1.0119	-0.3805	Down	0.000824476	0.00882139
VPS9D1	-0.6323	-0.6516	-0.0145	-0.2042	-0.3701	Down	0.000831037	0.00886053
SNHG10	0.9382	0.2195	0.0496	0.3286	0.4477	Up	0.000830322	0.00886053
ABLIM1	0.3979	0.4284	0.4775	1.3184	0.6364	Up	0.000830287	0.00886053
TBC1D16	0.4405	0.052	0.4966	0.3763	0.381	Up	0.000829163	0.00886053
SGCA	-0.249	-0.5184	-0.2466	-0.0815	-0.2511	Down	0.000834005	0.00888441
GDPD5	-0.1193	-1.2258	-0.3902	-0.2773	-0.399	Down	0.000835675	0.00889444
E2F3	0.5255	0.4796	0.4798	-0.0998	0.3618	Up	0.00083722	0.00890312
YWHAQ	0.1471	0.1065	0.2333	0.2027	0.1769	Up	0.000844221	0.00896975
ARNT2	0.8344	0.5869	0.0339	0.1802	0.4298	Up	0.000845855	0.00897268
TRAPPC2L	-0.3294	-0.5331	-0.0997	-0.1126	-0.2489	Down	0.000845966	0.00897268
MARCKS	0.2605	0.3914	0.1983	0.2739	0.267	Up	0.000848143	0.00898796
HELZ	0.2083	0.3431	0.0322	0.3607	0.2168	Up	0.000851555	0.0090163
WDR13	-0.2011	-0.5135	-0.0573	-0.3986	-0.256	Down	0.000853122	0.00902505
H6PD	-0.0701	-0.1529	-0.6794	-0.1376	-0.2625	Down	0.000859802	0.00908785
CTNS	-0.0635	-0.9182	-0.3544	-0.5023	-0.3746	Down	0.000863387	0.00910573
ACADSB	-0.0549	0.0468	-0.1482	-0.7194	-0.2177	Down	0.0008629	0.00910573
ECM2	0.2308	0.1773	0.551	0.7504	0.4287	Up	0.000864175	0.00910573
LRATD1	0.1935	0.6795	0.9145	0.9347	0.6334	Up	0.000864478	0.00910573
OPN3	-0.5674	-0.4648	0.0103	-0.8699	-0.4659	Down	0.000869604	0.00915183
IFT22	-0.2314	-0.4057	-0.191	-0.4461	-0.2969	Down	0.000871879	0.00915998
FTCDNL1	-0.8287	0.126	-0.0691	-0.3454	-0.3658	Down	0.000871215	0.00915998
PABPC4	-0.2026	-0.1009	-0.3279	-0.2129	-0.2231	Down	0.000876934	0.00920517
DLAT	-0.1365	0.1074	0.1433	-0.6839	-0.1499	Down	0.000883871	0.00927001
ENG	0.3575	-0.2379	0.6014	0.1922	0.2934	Up	0.000886293	0.00927547
CLSTN2	0.4214	0.6007	0.3397	1.0052	0.5617	Up	0.000885594	0.00927547
SEL1L3	0.7042	-0.4377	0.4868	0.1712	0.347	Up	0.000886671	0.00927547
ERBB2	0.4555	-0.081	0.0494	0.5851	0.2935	Up	0.000888147	0.00928297
IDH1	0.2957	0.1709	0.2702	0.0617	0.2156	Up	0.00089157	0.00931076
ATP5F1D	-0.1901	-0.8771	0.0228	-0.5014	-0.3103	Down	0.000893254	0.00932038
PIAS1	0.2763	0.6555	-0.0857	0.3934	0.2642	Up	0.000907339	0.00945926
PLIN5	-0.5719	-1.1247	-0.0179	-0.5892	-0.5118	Down	0.000910682	0.00948403
MTFP1	-0.6686	-1.0517	0.7072	-1.5164	-0.5528	Down	0.000911269	0.00948403
KMO	-0.4737	-0.632	-0.0804	-1.0339	-0.5215	Down	0.000914614	0.00951074
DCBLD1	0.2949	-0.0051	0.4758	0.1358	0.2607	Up	0.000925418	0.00959968
MRPL15	-0.3169	-0.1408	0.0368	-0.4805	-0.2323	Down	0.000924554	0.00959968
PPP1R3C	0.69	0.9951	0.1716	-0.1223	0.4099	Up	0.000925527	0.00959968
RPL41	-0.1415	-0.0333	-0.189	-0.4201	-0.2019	Down	0.000928665	0.00962406
ADAMTS9	0.1405	0.2833	0.5049	0.6462	0.3773	Up	0.00093222	0.0096527
UGT3A1	0.9679	-0.0767	0.2953	0.5838	0.5375	Up	0.000933425	0.009657
CKM	-0.0445	-0.0311	-0.1333	-0.5656	-0.1866	Down	0.000934572	0.00966067
SBDSP1	0.53	0.2515	0.0466	0.3266	0.3101	Up	0.000936549	0.00967292
SPATA25	-0.5936	-0.1661	-0.1256	-0.5032	-0.381	Down	0.000939992	0.00967574
RPL13A	-0.0508	-0.3717	-0.1837	-0.2303	-0.1774	Down	0.000938373	0.00967574
PRPH2	0.5103	0.7637	0.3699	0.1861	0.4367	Up	0.000939577	0.00967574
TMEM167B	0.2634	0.3014	0.2273	0.2375	0.2536	Up	0.000939658	0.00967574
MAPK12	-0.1852	-0.2152	-0.0828	-0.3896	-0.2094	Down	0.000942073	0.00968899
LGMN	0.5868	-0.1181	0.1535	0.1517	0.2613	Up	0.000948812	0.00975008
MATN2	0.5992	-0.0591	0.2765	0.868	0.4731	Up	0.000955764	0.00981326
HMGN5	0.2603	0.8331	0.3794	0.2324	0.374	Up	0.000957046	0.00981816
DPP8	0.2785	0.6073	0.0026	0.115	0.2171	Up	0.00095877	0.00981935
TRIM33	0.2923	0.4814	-0.0118	0.2033	0.219	Up	0.000958057	0.00981935
LMBRD1	0.3352	0.2385	0.0767	0.2758	0.237	Up	0.000960106	0.00982479
HEBP2	-0.0809	-0.3178	-0.1953	-0.4621	-0.2361	Down	0.000967382	0.00989095
SMS	-0.4373	-0.2828	-0.0629	-0.2762	-0.2756	Down	0.000983953	0.0100436
HEATR5A	-0.5564	0.0926	-0.0594	-0.2167	-0.2444	Down	0.000983539	0.0100436
NAB2	0.2491	-0.3614	0.2537	0.9961	0.3288	Up	0.000989204	0.0100719
IDI1	0.4642	0.3923	0.2467	-0.1485	0.2532	Up	0.000988666	0.0100719
ITIH4	-1.0933	-0.7856	-0.5489	0.5662	-0.5165	Down	0.000989079	0.0100719
MDM2	0.1368	0.3729	0.1041	0.3202	0.2066	Up	0.000990889	0.0100722
CD99	0.4167	0.2424	0.1554	0.0068	0.2249	Up	0.000990101	0.0100722
BFAR	-0.1449	-0.2127	-0.2544	0.0252	-0.1456	Down	0.000997163	0.0101276
NAA10	-0.2549	-0.5674	-0.087	-0.1008	-0.2222	Down	0.00099985	0.010138
DPP7	0.0722	-1.0397	-0.195	-0.3225	-0.2619	Down	0.000999161	0.010138
TM4SF18	0.3942	0.3548	0.4721	0.494	0.4322	Up	0.00100328	0.0101643
CCP110	-0.6073	0.2745	-0.3289	0.2481	-0.1993	Down	0.00100421	0.0101653
SSH3	-0.1918	-0.9125	-0.3179	-0.3586	-0.3752	Down	0.00100765	0.0101917
VWA1	0.3304	-0.6269	0.6056	0.4526	0.2854	Up	0.0010171	0.0102788
ZNF554	-0.2963	-0.3203	-0.143	-0.3681	-0.2753	Down	0.00101954	0.0102875
ALDH1A2	0.7021	0.4138	0.3307	0.3417	0.4746	Up	0.00101965	0.0102875
RSPO3	-0.6795	-0.243	-0.0909	-0.6372	-0.4441	Down	0.00102092	0.0102919
ZBED6	-0.1458	0.8925	0.105	0.7242	0.2822	Up	0.00102468	0.0103136
SSR4	-0.1909	-0.684	-0.0551	-0.2559	-0.2452	Down	0.00102477	0.0103136
GTPBP6	-0.266	-0.4082	-0.0405	-0.5219	-0.2862	Down	0.00102686	0.0103262
SLC25A29	-0.2413	-0.2917	-0.1624	-0.1546	-0.2078	Down	0.00102953	0.0103444
PARL	-0.186	0.1129	-0.1198	-0.4452	-0.182	Down	0.00103129	0.0103451
PPP2R3C	-0.5998	0.1306	-0.1757	-0.3013	-0.3044	Down	0.00103125	0.0103451
FBLN5	0.3989	-0.2505	0.3503	0.5314	0.3165	Up	0.00103459	0.0103696
HJV	0.0149	-0.1541	-0.4722	-0.2714	-0.2083	Down	0.00104551	0.0104705
ATRAID	-0.1109	-0.2039	-0.0124	-0.5573	-0.2017	Down	0.00106169	0.0106239
XK	0.4794	0.3659	0.0566	0.3888	0.3272	Up	0.00107466	0.0107448
HNRNPH2	0.251	0.5499	-0.0605	0.1624	0.1927	Up	0.00107612	0.0107506
DNMT3A	-0.2717	-0.0797	-0.1979	-0.0374	-0.1682	Down	0.00107839	0.0107606
GPX8	0.1922	0.4805	0.519	0.4537	0.3849	Up	0.00107888	0.0107606
AK4	0.2123	0.4155	0.7963	0.4602	0.458	Up	0.00108845	0.0108471
MSN	0.1662	-0.0113	0.3477	0.259	0.2092	Up	0.00109234	0.0108751
RNF167	-0.1972	-0.2703	-0.0395	-0.2601	-0.1805	Down	0.00109304	0.0108751
RPUSD1	-0.3601	-0.662	-0.1203	-0.6786	-0.4155	Down	0.00109412	0.0108771
PCYOX1	0.2586	0.7739	-0.0128	0.458	0.3108	Up	0.00109631	0.0108899
KIF22	-0.3092	-0.3336	0.1398	-0.6337	-0.267	Down	0.00109931	0.0108932
FAM222B	-0.4296	0.1329	-0.0749	-0.5595	-0.2776	Down	0.0010989	0.0108932
PRDX5	-0.2632	-0.545	0.112	-0.4763	-0.2547	Down	0.00109797	0.0108932
LIMS1	-0.7999	0.2167	-0.204	0.0448	-0.2881	Down	0.00110078	0.0108989
RALGAPA1	0.4499	0.3504	-0.0083	0.2393	0.2627	Up	0.00110666	0.0109482
PPTC7	0.5402	0.9197	0.3899	-0.3414	0.3547	Up	0.00111698	0.0110413
SLC40A1	0.4686	0.2637	0.2999	0.3063	0.3542	Up	0.00112111	0.0110732
ASB2	0.68	-0.1565	0.2049	0.1803	0.308	Up	0.00112645	0.011117
AURKA	0.0461	1.1434	0.9709	-0.0067	0.4517	Up	0.00112895	0.0111326
LCMT1	-0.2163	-0.2198	-0.1707	-0.1633	-0.1923	Down	0.00113114	0.0111453
MYH7	-0.406	-0.5666	0.026	-0.4324	-0.3205	Down	0.00113502	0.0111624
ESRP2	0.4503	0.1417	-0.0531	0.2359	0.2178	Up	0.0011357	0.0111624
CDH13	0.2224	0.2977	0.122	0.2937	0.2234	Up	0.00113653	0.0111624
TIMM8A	-0.7289	-0.0224	0.0968	-0.7825	-0.4103	Down	0.00113507	0.0111624
DCLK1	0.3641	0.0707	0.8328	0.3382	0.4392	Up	0.00114675	0.0112537
FKBP10	-0.0086	0.1848	0.3827	0.63	0.2738	Up	0.00114791	0.011256
GCNT2	-0.1943	2.1059	0.744	0.8406	0.651	Up	0.00115156	0.0112827
CCDC136	-1.7193	-0.5283	-0.258	-0.725	-0.9132	Down	0.00115387	0.0112963
GSDMD	-0.4417	-0.9181	-0.2414	-0.349	-0.4397	Down	0.00116208	0.0113675
IFIT1	0.7392	0.0767	0.0438	0.0863	0.2994	Up	0.00116586	0.0113954
PCCA-DT	-0.7692	-0.9319	0.1465	-0.6576	-0.522	Down	0.00117033	0.0114299
PPP3CC	-0.0553	0.0297	-0.305	-0.4153	-0.1925	Down	0.00117452	0.0114617
CD40	-0.2308	-0.8968	-0.1979	-0.3592	-0.354	Down	0.00118589	0.0115574
KCNT1	-0.1036	-0.3617	-0.3284	-0.5098	-0.2976	Down	0.00118623	0.0115574
RASD1	1.5597	0.4627	0.5547	-0.4629	0.6536	Up	0.00118948	0.0115799
NDUFAF8	-0.3027	-0.3666	-0.0053	-0.3412	-0.2413	Down	0.00119369	0.0116116
ZNF687	-0.3016	-0.0466	-0.2379	-0.1093	-0.2009	Down	0.0012008	0.0116714
TPM3	-0.3844	-0.3743	0.0777	-0.5775	-0.303	Down	0.00120611	0.0117138
DTNBP1	-0.2674	-0.0558	-0.3735	-0.3321	-0.2784	Down	0.00120721	0.0117151
AURKC	-0.9374	0.4318	-0.5921	-1.0979	-0.6709	Down	0.00121041	0.0117368
MAP2	0.1769	0.3622	0.4518	0.8401	0.4324	Up	0.00122237	0.0118434
C2orf88	-0.4746	-0.3042	0.137	-0.9941	-0.4036	Down	0.00122841	0.0118925
MAPK1	0.2369	0.2874	0.1035	0.1421	0.1869	Up	0.00123521	0.0119488
MGST2	0.0552	-0.4422	-0.1733	-0.5122	-0.2138	Down	0.00123853	0.0119525
RAB11A	0.2456	0.1467	0.1059	0.2434	0.1922	Up	0.00123844	0.0119525
HNRNPH3	0.4479	-0.1063	-0.0771	0.4214	0.2152	Up	0.00123782	0.0119525
HPCAL4	-1.1106	0.4489	-0.6937	-1.2727	-0.7958	Down	0.00124435	0.0119992
PBRM1	0.1522	0.4661	0.0602	0.2112	0.1893	Up	0.00124928	0.0120373
NPTXR	0.457	0.3193	0.4707	1.3995	0.657	Up	0.0012513	0.0120472
CD34	-0.016	-0.0851	0.2308	0.4882	0.1562	Up	0.00125738	0.0120962
IDH3B	-0.2176	-0.4323	-0.0093	-0.4815	-0.2555	Down	0.00126259	0.012136
STIM2	0.3552	0.3527	0.007	0.3844	0.2678	Up	0.0012635	0.012136
RABL3	0.2856	0.6808	0.1624	0.0316	0.2546	Up	0.00127224	0.0122007
C8orf82	-0.2373	-0.5016	0.1578	-0.8746	-0.3187	Down	0.00127127	0.0122007
PSMA3	0.4261	0.1991	0.0775	-0.0214	0.1941	Up	0.00127869	0.012253
VPS4A	-0.1093	-0.2057	-0.0965	-0.2812	-0.1604	Down	0.00128113	0.0122635
PSMA7	-0.0828	-0.2888	-0.1283	-0.2998	-0.1768	Down	0.0012818	0.0122635
DBI	0.2619	0.1474	0.5529	-0.307	0.1913	Up	0.00128515	0.0122859
CERS6-AS1	0.4736	1.1841	0.5526	-0.5389	0.3705	Up	0.001289	0.0123131
RPS23	-0.0543	-0.3186	-0.231	-0.3047	-0.2003	Down	0.0013053	0.012459
BCAT2	-0.2622	-1.036	0.0508	-0.6043	-0.3759	Down	0.00130773	0.0124725
PLIN4	0.7116	-0.118	0.0943	0.0566	0.2666	Up	0.0013089	0.0124739
RFC5	-0.2273	-0.1961	-0.1316	-0.3824	-0.2325	Down	0.00131066	0.0124809
RPL17-C18orf32	-0.0093	-0.1726	-0.2038	-0.3956	-0.1759	Down	0.00132154	0.0125748
CHCHD10	-0.0629	-0.4612	0.1271	-0.7366	-0.2285	Down	0.00132261	0.0125751
FRZB	-0.6388	-1.7842	-1.0868	-0.6012	-0.927	Down	0.00132511	0.012589
RASA4B	0.4378	-0.1166	0.418	0.3987	0.3381	Up	0.00133194	0.0126441
ATL3	0.0105	0.2211	0.3705	0.3387	0.2155	Up	0.00133471	0.0126605
COX7C	-0.0932	-0.3039	0.055	-0.7656	-0.2409	Down	0.00133577	0.0126608
CAMLG	-0.0522	-0.2355	-0.2408	-0.2088	-0.1673	Down	0.00133975	0.0126801
EFS	0.2171	-0.1146	0.4258	1.1132	0.429	Up	0.00133989	0.0126801
AMOT	0.0904	0.6363	0.1748	0.3837	0.2648	Up	0.00134258	0.0126957
PDLIM2	-0.1008	-0.9105	-0.1086	-0.7597	-0.3795	Down	0.00134497	0.0127085
UQCRC1	-0.2901	-0.3878	0.212	-0.5124	-0.2213	Down	0.00134972	0.0127435
HIF3A	-0.8105	-0.6756	-0.1847	-0.0069	-0.4358	Down	0.00135895	0.0127911
FOXJ3	0.3448	0.3492	-0.0969	0.2224	0.1983	Up	0.00135832	0.0127911
AASS	-0.0746	-0.5854	-0.4156	-0.8751	-0.4297	Down	0.00135886	0.0127911
NPEPL1	-0.1196	-0.2275	-0.204	-0.392	-0.2218	Down	0.00135692	0.0127911
PCSK5	0.1536	0.0455	0.7207	0.8987	0.4616	Up	0.00136129	0.0128032
MXRA5	-0.1284	0.1003	0.8574	0.8782	0.4045	Up	0.00136623	0.0128398
ALDH1B1	-0.8541	-0.5117	0.0644	-0.3843	-0.4457	Down	0.00137102	0.0128657
IGDCC4	0.9465	-0.1856	0.1959	0.2516	0.4099	Up	0.00137109	0.0128657
RNFT1-DT	-0.5054	-0.1487	-0.478	-0.2395	-0.3818	Down	0.00137663	0.0129001
NT5DC3	-0.4854	-0.444	-0.0599	-0.2776	-0.3165	Down	0.00137687	0.0129001
LIMA1	0.5504	0.283	-0.091	0.5602	0.3388	Up	0.00138141	0.0129327
XIRP2	-1.2912	-0.1578	-0.4687	0.0898	-0.5767	Down	0.00138581	0.0129441
NIPAL1	0.0539	0.987	0.2828	0.7429	0.4181	Up	0.00138383	0.0129441
PRR16	1.3286	0.731	-0.0518	-0.0047	0.5573	Up	0.00138549	0.0129441
MYL6	0.1382	0.0814	0.51	0.2144	0.2472	Up	0.0013876	0.0129509
PLCD4	0.3292	0.441	0.0577	0.2518	0.2554	Up	0.00138883	0.0129525
ANGEL1	-0.2792	-0.1872	-0.2106	-0.1372	-0.2138	Down	0.00139449	0.0129854
YBX3	0.0051	-0.2969	-0.2282	-0.3952	-0.1966	Down	0.00139438	0.0129854
MAP3K3	-0.3574	-0.2827	-0.1631	-0.0118	-0.2138	Down	0.00139789	0.0130072
TBC1D8	-0.1487	-0.3221	-0.2163	-0.6294	-0.3045	Down	0.00140218	0.0130372
LARP4	0.1821	0.5836	0.1886	-0.0727	0.1868	Up	0.00140448	0.0130387
TMX2-CTNND1	0.1758	0.1026	0.1609	0.3117	0.1919	Up	0.00140391	0.0130387
UCHL1	0.2078	1.0689	0.679	1.207	0.6977	Up	0.00141168	0.0130956
CISD1	-0.3267	0.1048	-0.0221	-0.4595	-0.209	Down	0.00142167	0.0131782
EGR1	1.0886	-0.4367	0.6759	3.073	1.2008	Up	0.00142657	0.0132136
E2F8	0.5744	0.6794	0.7933	0.1502	0.5516	Up	0.00143564	0.0132875
TRAM2	0.1638	0.027	0.3379	0.3952	0.243	Up	0.00143861	0.0133049
PLPPR2	0.8626	0.794	-0.1602	0.2394	0.4329	Up	0.00144178	0.0133141
RPRD2	0.2345	0.4309	-0.0591	0.1992	0.1775	Up	0.00144124	0.0133141
NIBAN1	0.3677	0.4423	0.4036	0.4382	0.4051	Up	0.00144687	0.013351
PRKAR2B	0.9097	0.774	0.1126	0.526	0.5857	Up	0.00145837	0.013447
CTNND1	0.1472	0.0764	0.1578	0.3978	0.197	Up	0.00146251	0.0134749
CCDC92	-0.1254	-0.2831	-0.0455	-0.3714	-0.1849	Down	0.00146802	0.0135155
SIRT2	-0.227	-0.231	0.0796	-0.3546	-0.1745	Down	0.00147232	0.0135347
NDUFB1	-0.0855	-0.144	0.0472	-0.8922	-0.245	Down	0.00147155	0.0135347
C4orf3	0.4853	0.1783	0.1657	0.0158	0.2437	Up	0.00147581	0.0135566
KAT6B	0.1254	0.4595	0.0057	0.4791	0.2262	Up	0.00148056	0.01359
EHHADH	-0.8654	-0.7859	0.6611	-1.7534	-0.6471	Down	0.00148257	0.0135982
HDGF	0.2729	0.1953	0.1047	0.128	0.1822	Up	0.001488	0.0136275
CEP20	0.3142	0.3002	-0.0355	0.179	0.1867	Up	0.0014877	0.0136275
RILPL1	-0.1992	-0.6695	-0.0426	-0.1686	-0.2223	Down	0.00149214	0.0136552
MFN2	-0.2448	-0.1885	0.0625	-0.3858	-0.1859	Down	0.0014957	0.0136776
ANXA3	0.3199	-0.1468	0.6131	0.4522	0.3576	Up	0.00149806	0.0136888
TSPAN9	0.2306	0.3317	0.383	0.3855	0.3229	Up	0.00151366	0.0138211
SNRPB	-0.2237	-0.265	-0.1361	-0.2835	-0.2203	Down	0.00152242	0.0138907
ABCG1	0.1447	-0.6316	-0.8441	-0.3264	-0.3497	Down	0.00152457	0.0138999
MRPL52	-0.3779	-0.5236	0.0963	-0.1787	-0.2267	Down	0.00152824	0.013923
LAMP1	0.1598	0.0809	0.2974	0.1331	0.1786	Up	0.00154762	0.014089
TANGO2	-0.5525	-0.7797	0.2021	-0.4985	-0.3718	Down	0.00156056	0.0141962
FLII	-0.127	-0.2008	-0.1779	-0.3188	-0.1964	Down	0.00156456	0.014222
ATP6V0A1	-0.2816	-0.1146	-0.4091	0.0913	-0.2042	Down	0.00156576	0.0142223
PDHA1	-0.1505	-0.3933	0.2434	-0.7417	-0.2182	Down	0.00156817	0.0142336
BACE1	-0.1312	-0.2319	-0.2464	-0.0139	-0.1507	Down	0.00157022	0.0142416
PAFAH2	0.1663	0.2918	0.3508	0.1664	0.2353	Up	0.00157815	0.0143029
GUSBP4	1.2305	0.0729	-0.4906	0.687	0.4636	Up	0.00158038	0.0143125
ADRB2	0.3667	0.0114	0.7767	0.1339	0.3687	Up	0.00158272	0.0143231
BCKDK	-0.2455	-0.2533	0.144	-0.7143	-0.25	Down	0.00159049	0.0143828
SLC22A5	-0.0285	-1.2439	0.1205	-0.5461	-0.2948	Down	0.0015921	0.0143866
MYORG	0.5653	0.6435	0.0223	-0.0038	0.2998	Up	0.00159737	0.0144236
GNA13	0.5633	0.413	-0.0356	0.1069	0.2736	Up	0.00160322	0.0144657
ST8SIA5	-0.8057	-0.6937	0.2414	-0.5895	-0.4567	Down	0.00161224	0.0145363
MPDZ	-0.5583	0.0784	-0.2365	-0.07	-0.261	Down	0.00161374	0.0145391
TBX3	0.4513	0.3351	0.4041	0.338	0.3946	Up	0.00162489	0.0146288
PEBP1	-0.0508	-0.4818	-0.0694	-0.3231	-0.1849	Down	0.00163861	0.0147198
GINM1	-0.3614	-0.0614	-0.1591	-0.1092	-0.2026	Down	0.00163689	0.0147198
SLC25A4	-0.1304	-0.3711	0.1814	-0.9012	-0.2614	Down	0.00163772	0.0147198
UGCG	-0.7472	-0.4232	-0.1218	-0.018	-0.3607	Down	0.00164143	0.0147342
HOTS	-0.8457	-1.1585	0.0276	0.336	-0.386	Down	0.0016528	0.0148196
ADH1B	0.7912	0.2481	0.1032	0.4297	0.439	Up	0.00165336	0.0148196
TMEM258	-0.1013	-0.4654	-0.1115	-0.2127	-0.1858	Down	0.00166537	0.0149163
ALG2	0.9111	0.2234	0.1115	-0.0602	0.3659	Up	0.00166666	0.0149169
ZNF408	-0.3652	-0.5845	-0.0774	-0.2955	-0.3054	Down	0.00167284	0.0149393
SMG8	0.5447	0.5212	0.036	0.0408	0.2879	Up	0.00167167	0.0149393
RASSF5	-0.7433	0.4302	-0.5613	-1.6054	-0.7127	Down	0.00167093	0.0149393
DYSF	0.3079	0.2951	0.0432	0.2639	0.2246	Up	0.00167995	0.0149918
AHCYL2	0.5853	0.6258	0.1594	-0.019	0.3374	Up	0.00169423	0.0151082
CIAO3	-0.5166	-0.6203	0.0782	-0.2998	-0.3224	Down	0.00170223	0.0151463
ECI2	-0.1206	-0.2395	-0.0299	-0.5478	-0.2131	Down	0.00169998	0.0151463
RPL34	0.1408	-0.4169	-0.3396	-0.3264	-0.1822	Down	0.00170194	0.0151463
ACOXL	-0.2845	-0.6811	-0.582	-0.7762	-0.5391	Down	0.00170758	0.0151829
ARPC1A	0.5404	0.0072	0.1818	0.0255	0.243	Up	0.00171101	0.0152023
ATG12	0.2482	0.165	-0.0143	0.5101	0.2251	Up	0.00171254	0.0152049
KANK3	-0.4002	-1.0102	-0.013	-0.2476	-0.3546	Down	0.00171506	0.0152161
LOC101927401	-0.1176	-0.6634	-0.2555	-0.1674	-0.2502	Down	0.00171692	0.0152216
PBX1	0.206	0.4001	-0.0294	0.429	0.224	Up	0.00171996	0.0152375
LUC7L2	0.4885	0.2623	-0.0842	0.0749	0.2041	Up	0.00172394	0.0152616
ACAD9	0.165	0.0629	0.229	0.114	0.1547	Up	0.0017383	0.0153777
RFXAP	-0.3222	-0.0118	-0.4573	-0.3761	-0.3233	Down	0.00174494	0.0154252
CCPG1	0.0109	0.5015	-0.0361	0.6387	0.2186	Up	0.00174858	0.0154462
DNAJC16	0.2053	0.5336	-0.0908	0.4665	0.2364	Up	0.00175407	0.0154835
SH2B3	-0.3511	-0.686	0.1244	-0.6974	-0.3545	Down	0.00177337	0.0156351
NPIPB9	-0.4418	-0.8075	-0.0372	-0.3053	-0.3576	Down	0.0017738	0.0156351
GLUD1	-0.2108	-0.0868	0.0673	-0.4406	-0.1699	Down	0.0017761	0.015644
MCC	0.0735	0.8002	0.4966	0.4835	0.3938	Up	0.00177832	0.0156523
HCCS	-0.0895	-0.0337	0.0372	-0.6032	-0.1654	Down	0.00178027	0.0156582
COQ8A	0.4596	-0.0147	0.375	-0.2368	0.2032	Up	0.00178964	0.0157292
LPCAT3	0.1452	0.501	0.2369	0.0563	0.2041	Up	0.00179356	0.0157523
MEDAG	0.1027	0.7571	0.7635	0.3903	0.4477	Up	0.00179554	0.0157584
UBL7	-0.1651	-0.2684	-0.1046	-0.3956	-0.2179	Down	0.00180038	0.0157895
ATP5PB	-0.3177	-0.0424	0.165	-0.783	-0.2528	Down	0.00180446	0.0158139
TXNRD1	0.4111	0.4136	0.187	0.0205	0.261	Up	0.00180878	0.0158243
LOC107984663	1.335	0.4723	0.3186	0.0773	0.6384	Up	0.00180809	0.0158243
ING5	-0.0549	-0.6024	-0.218	-0.2807	-0.2352	Down	0.00180952	0.0158243
RASA4	0.4243	-0.0113	0.4334	0.3095	0.3332	Up	0.00181412	0.0158531
PDLIM7	0.5129	0.0374	0.0758	0.438	0.3048	Up	0.00181996	0.0158913
RIOK2	0.4041	0.482	0.0677	0.0814	0.2511	Up	0.0018224	0.0158913
JUP	0.9775	0.1814	0.1851	-0.0172	0.4121	Up	0.00182214	0.0158913
STX16-NPEPL1	-0.1575	-0.1203	-0.196	-0.3023	-0.1956	Down	0.00182592	0.0159106
EPHA4	0.322	0.097	0.5094	0.5372	0.3875	Up	0.00182753	0.0159133
USP4	-0.2741	-0.0714	-0.0298	-0.3085	-0.185	Down	0.00183582	0.0159741
BMP6	0.2317	-0.0882	0.3333	0.9942	0.3858	Up	0.00185141	0.0160845
H2AZ1	0.4154	0.0779	0.0677	0.1578	0.2104	Up	0.00185246	0.0160845
SLC38A3	-0.1862	-0.1788	-0.3314	-1.0904	-0.4328	Down	0.00185194	0.0160845
AFF4	0.4172	0.4763	-0.0731	0.2242	0.2497	Up	0.00185698	0.0161123
KCTD2	-0.3019	-0.2795	-0.062	-0.1565	-0.2003	Down	0.00186085	0.0161344
SH3BP2	-0.3221	-0.1961	-0.2206	-0.2186	-0.2515	Down	0.00186289	0.0161407
IQCB1	-0.1646	-0.206	-0.3819	-0.3254	-0.2666	Down	0.00187076	0.0161974
LMNB2	-0.2059	-0.3335	-0.0766	-0.336	-0.2208	Down	0.00187383	0.0162124
SMYD1	0.2936	0.7189	0.1288	-0.0668	0.2315	Up	0.00187565	0.0162167
FBRSL1	-0.1275	-0.4754	-0.0839	-0.2766	-0.2037	Down	0.00189103	0.0163381
TFCP2	0.4329	0.1728	0.042	0.044	0.1979	Up	0.00190201	0.0164213
TMEM126A	-0.1205	-0.2084	-0.1317	-0.7957	-0.2928	Down	0.00190646	0.0164481
NIPBL-DT	0.3289	0.2677	0.3555	0.4645	0.3579	Up	0.00190953	0.016463
DVL1	-0.1251	-0.6078	-0.0968	-0.2083	-0.2109	Down	0.00191136	0.0164671
FNTB	0.402	0.2063	0.1444	0.1433	0.2428	Up	0.00192241	0.0165506
RAB30	0.4637	0.6071	0.0591	0.1931	0.3144	Up	0.00192463	0.0165581
RIPOR1	-0.2758	-0.7605	-0.1245	-0.0915	-0.2671	Down	0.00192706	0.0165673
HERC2P9	0.7775	0.2029	0.05	0.2397	0.3691	Up	0.00193345	0.0166105
RMND5A	0.3586	0.532	-0.1335	0.2805	0.2348	Up	0.00194496	0.0166976
SMG7	0.3578	0.2255	0.1061	0.1955	0.2322	Up	0.00194991	0.0167284
LPAR1	0.1503	0.438	0.5093	0.7537	0.4305	Up	0.00195578	0.016767
SEPTIN7P13	-0.4223	-0.0841	-0.1664	-0.542	-0.329	Down	0.00196042	0.0167949
TSEN15	0.4616	0.1347	0.1927	-0.0457	0.2218	Up	0.00196347	0.0168093
CAMKK2	-0.2321	-0.5853	-0.0122	-0.4671	-0.2815	Down	0.00197346	0.016883
TEKT4P2	-1.1155	-0.2	-0.3312	-0.9045	-0.7148	Down	0.00197958	0.0169234
KCNIP2	0.7842	0.1632	-0.2258	1.7399	0.6373	Up	0.00199373	0.0170325
P2RY1	0.7476	0.4752	0.0725	0.2863	0.4175	Up	0.0020017	0.0170886
PTPN1	-0.4675	0.0807	-0.0922	-0.1412	-0.2068	Down	0.00200494	0.0171043
KIAA1671	-0.9152	0.1201	-0.2836	-0.0532	-0.3869	Down	0.00202204	0.0172382
HOXD8	0.5923	-0.8145	1.0146	0.94	0.5698	Up	0.00203181	0.0173094
LOC653653	-1.1021	0.2668	-0.1196	-0.4065	-0.4665	Down	0.00203688	0.0173404
BTG2	-0.1872	-0.5663	-0.4594	-1.1161	-0.5332	Down	0.00204789	0.0174221
RPL31	0.0095	-0.2396	-0.2283	-0.3593	-0.1779	Down	0.00206531	0.017558
RRP9	-0.4822	-0.7464	-0.0222	-0.2493	-0.3452	Down	0.0020668	0.0175585
CDS2	0.3557	0.2774	0.1088	0.0607	0.2091	Up	0.00206932	0.0175676
CSTF2T	0.3118	0.5416	0.1127	0.0495	0.233	Up	0.00207689	0.0176197
MYH4	3.3292	0.9571	-0.3211	1.0626	1.4584	Up	0.00208054	0.0176349
SMIM19	-0.3273	-0.05	-0.0466	-0.3417	-0.2124	Down	0.00208157	0.0176349
LAPTM4A	0.4042	0.2084	0.0565	-0.1089	0.1621	Up	0.0020906	0.0176991
RCCD1	-0.2139	-0.6751	-0.0959	-0.619	-0.3466	Down	0.00211258	0.0178728
GTF2IRD2B	-0.1838	-0.142	-0.1821	-0.2781	-0.1987	Down	0.00212208	0.0179407
BMT2	0.43	0.5463	-0.0235	0.2805	0.2913	Up	0.0021426	0.0181016
PLXNB2	0.1752	-0.4018	0.7125	0.6086	0.3311	Up	0.00215345	0.0181807
SLC25A28	0.1218	-0.5184	-0.1962	-0.4366	-0.1911	Down	0.00216258	0.0182452
MYO19	0.0188	-0.5674	-0.0691	-0.639	-0.2468	Down	0.00216742	0.0182682
PRDX1	0.172	0.2081	0.0609	0.3436	0.1872	Up	0.0021683	0.0182682
SLC37A4	0.62	0.7611	-0.0734	0.0951	0.3339	Up	0.00217214	0.0182879
UBAC1	-0.1885	-0.2202	0.0006	-0.2645	-0.16	Down	0.00217925	0.0183351
DHX38	0.3577	0.1126	-0.1183	0.3075	0.1802	Up	0.00218461	0.0183375
NHSL2	0.5111	0.1116	0.4071	0.527	0.4253	Up	0.00218432	0.0183375
ATP2A1	0.6506	0.6261	-0.3153	0.6641	0.3899	Up	0.00218555	0.0183375
WDR18	-0.3862	-0.3597	-0.1221	-0.213	-0.2711	Down	0.00218442	0.0183375
EMX2OS	0.2553	0.2854	0.2214	0.7473	0.3644	Up	0.00219404	0.0183962
RDH10	0.6834	0.1393	0.1116	0.3089	0.3593	Up	0.00219794	0.0184162
DTYMK	0.4482	-0.4739	0.4057	0.2306	0.2447	Up	0.00220415	0.0184556
ENDOV	-0.2509	-0.6828	-0.0201	-0.519	-0.3171	Down	0.00220734	0.0184696
RSKR	-0.2215	-0.4295	-0.225	-0.6625	-0.3562	Down	0.00221856	0.0185508
STOML2	-0.1016	-0.3026	-0.0504	-0.2932	-0.163	Down	0.00223418	0.0186686
SELENOT	0.3434	0.5377	0.0449	-0.0205	0.2089	Up	0.00223771	0.0186726
JKAMP	0.7005	0.3522	-0.1116	0.271	0.3291	Up	0.00223706	0.0186726
OBSCN	-0.3321	-0.5104	-0.3013	0.0338	-0.2668	Down	0.00225205	0.0187615
SFMBT1	-0.3186	-0.0357	-0.1879	-0.2078	-0.2143	Down	0.00225215	0.0187615
PRKCQ-AS1	-0.1592	-0.5986	-0.311	-0.1945	-0.2758	Down	0.00225451	0.0187615
CBX3	-0.3733	0.0888	-0.0885	-0.2292	-0.1923	Down	0.00225435	0.0187615
TINAGL1	0.2502	-0.5988	0.5417	0.1162	0.1671	Up	0.00226084	0.0188013
CD320	-0.5116	-0.8686	-0.0645	-0.1255	-0.357	Down	0.00227479	0.0189045
SYTL2	-0.3967	0.7211	0.3263	1.3396	0.3706	Up	0.00227982	0.0189334
TMEM109	0.3374	0.1914	0.0195	0.1946	0.1964	Up	0.00228442	0.0189587
B4GALT6	0.5178	0.1859	0.3235	0.2451	0.3515	Up	0.00228608	0.0189596
ZNF446	-0.5291	-0.676	-0.2725	-0.1174	-0.3876	Down	0.00229016	0.0189742
SFXN5	0.4792	0.429	0.162	0.2759	0.3391	Up	0.00229096	0.0189742
CABIN1	-0.8203	-0.2311	-0.0517	-0.099	-0.3563	Down	0.0022973	0.0190139
S100A13	-0.176	-0.4223	-0.2005	-0.5148	-0.2987	Down	0.00230555	0.0190692
RWDD3	0.5661	0.4375	-0.087	0.222	0.2911	Up	0.002309	0.0190848
LOC105378954	-1.3496	-0.0847	-0.558	-0.7132	-0.795	Down	0.00231402	0.0191134
POLR2J	-0.3697	-0.4006	-0.0814	-0.2663	-0.273	Down	0.00232035	0.0191527
CTSB	-0.3753	0.0699	0.0156	-0.4402	-0.2165	Down	0.00232688	0.0191936
DPH3	0.2523	0.474	0.1675	0.2058	0.2528	Up	0.00233616	0.0192572
RIC1	0.1864	0.4969	0.2116	0.011	0.2005	Up	0.00234678	0.0193316
FBLN2	0.4276	-0.2296	0.3763	0.4888	0.3268	Up	0.0023546	0.019383
CDC27	0.254	0.6144	0.027	0.1387	0.2217	Up	0.00235654	0.0193859
SGPP1	0.5088	0.3511	0.2593	0.0745	0.3172	Up	0.00237465	0.0195206
LOC101928819	1.2077	-0.0905	0.1746	1.6377	0.8291	Up	0.00237612	0.0195206
SCIRT	-0.6514	-0.9267	0.4354	-1.4969	-0.5963	Down	0.00239558	0.0196672
FHIP2B	-0.4729	-0.2692	-0.0341	-0.0976	-0.2368	Down	0.00239931	0.0196847
LOC112268109	1.343	0.0606	0.1408	0.1933	0.5567	Up	0.00240577	0.0197244
THRB	0.4246	-0.0559	0.1354	0.2676	0.2366	Up	0.00241177	0.0197537
ITM2B	0.4315	0.1068	0.0081	0.0359	0.1762	Up	0.00241258	0.0197537
HTRA3	-0.2341	-0.9039	-0.2997	-0.2683	-0.3627	Down	0.00242398	0.0198337
SDC4	0.8356	0.2638	0.1168	-0.0064	0.3598	Up	0.00243259	0.0198775
NRL	-0.4746	-0.5799	0.1583	-0.6484	-0.3605	Down	0.00243137	0.0198775
MKRN2	0.3726	0.3093	0.1306	0.0365	0.2202	Up	0.00243813	0.0199095
FNIP2	-0.0822	0.3359	0.4022	0.1921	0.1758	Up	0.00244243	0.0199312
HOXA7	-0.3373	-0.3393	-0.0724	-0.4124	-0.2836	Down	0.00244619	0.0199417
CLCN4	0.4891	0.62	0.0236	-0.0057	0.2697	Up	0.00244698	0.0199417
RASL10B	-0.2336	-0.6769	-0.1251	-0.488	-0.3313	Down	0.00245648	0.0200058
IRF3	-0.4427	-0.8314	-0.1763	0.1053	-0.3043	Down	0.0024617	0.0200349
ZNF516	-0.4677	-0.1273	-0.2863	0.1052	-0.2343	Down	0.00246554	0.0200528
TPTEP2-CSNK1E	-0.1202	-0.4924	-0.2158	-0.0924	-0.1968	Down	0.00247415	0.0201026
HOXA-AS3	-0.336	-0.3669	-0.125	-0.3895	-0.2963	Down	0.00247495	0.0201026
KMT2B	-0.4976	-0.4596	-0.2053	0.1048	-0.2741	Down	0.00248996	0.0202111
SLC35D2	-0.3371	-0.4757	-0.192	-0.4506	-0.3456	Down	0.00250265	0.0203006
CFLAR	-0.5756	-0.012	-0.0537	-0.1595	-0.2524	Down	0.00251859	0.0203622
CHP1	-0.4551	-0.2042	0.1469	-0.4105	-0.2441	Down	0.00251646	0.0203622
PPP1R1C	1.1165	-0.3765	0.551	0.0719	0.4935	Up	0.00251815	0.0203622
SS18	0.4828	0.2827	0.0577	0.1431	0.2592	Up	0.00251727	0.0203622
ATP8	-0.7793	0.0809	-0.0136	-0.6617	-0.4137	Down	0.00251439	0.0203622
TUBB2A	0.1819	-0.4627	0.6837	0.5872	0.3114	Up	0.00253382	0.0204718
MEMO1	-0.3093	0.0461	-0.0593	-0.4966	-0.2306	Down	0.00254417	0.0205418
ANKHD1-EIF4EBP3	-0.3407	-0.0631	-0.1846	-0.048	-0.1885	Down	0.00255196	0.0205911
MRPL14	-0.132	-0.3706	-0.1738	-0.1131	-0.1756	Down	0.00256209	0.0206184
GALNT10	0.0104	0.5349	0.315	0.32	0.2446	Up	0.00256124	0.0206184
C4orf54	0.1515	0.6447	0.3928	0.265	0.3185	Up	0.00256146	0.0206184
CSNK1E	-0.1133	-0.4987	-0.2259	-0.0899	-0.1975	Down	0.00255924	0.0206184
SMIM15	0.3111	0.2875	0.0416	0.293	0.2307	Up	0.0026026	0.0209168
MYLK	0.0328	0.5808	0.4759	0.4507	0.3328	Up	0.00260187	0.0209168
EPB41L2	0.3135	-0.0293	0.0871	0.4447	0.2301	Up	0.00260506	0.0209228
HSPA4L	-0.9687	-0.1783	0.2721	-0.8625	-0.4885	Down	0.00260678	0.0209228
COX10	-0.2088	-0.3636	0.1973	-0.5393	-0.1995	Down	0.00261102	0.0209431
ABCC1	-0.0644	-0.6107	-0.2656	-0.5436	-0.3132	Down	0.00261878	0.0209915
PGPEP1L	-0.0618	-0.3603	-0.9235	-0.0144	-0.3288	Down	0.00262427	0.0210217
WDFY1	0.4707	0.2673	0.1138	0.1523	0.2698	Up	0.00262682	0.0210283
GSTM4	-0.2393	-0.419	-0.1539	-0.2878	-0.2551	Down	0.00263674	0.0210939
LOC112268222	0.3712	0.1185	-0.0332	0.1267	0.167	Up	0.00265042	0.021188
NFATC3	0.4475	0.3185	-0.1556	0.2996	0.2312	Up	0.00265197	0.021188
AIF1L	0.2535	-0.0737	0.5287	0.2978	0.2875	Up	0.00265834	0.021225
RCBTB2	0.1525	0.2743	0.3115	0.6072	0.319	Up	0.00266392	0.0212556
ZNF622	-0.3624	-0.5237	-0.1283	-0.0071	-0.2422	Down	0.00266923	0.0212841
SERTAD4	0.1318	-0.0804	0.5988	1.4776	0.5355	Up	0.00267494	0.0213157
API5	0.3526	0.4344	-0.0414	0.1445	0.2111	Up	0.00268377	0.0213443
PIK3R1	0.0873	0.5174	0.3372	0.5907	0.3369	Up	0.00268287	0.0213443
DNAJB9	0.6081	0.4641	-0.0696	0.0011	0.2634	Up	0.00268239	0.0213443
MAPRE3	0.1749	0.1111	0.0957	0.3985	0.1954	Up	0.00269546	0.0214233
GREM2	2.2108	1.1452	-0.1121	0.6511	1.0616	Up	0.00270034	0.0214481
INPP5J	-0.4017	-0.9501	0.0864	-1.1261	-0.5218	Down	0.00270294	0.0214548
ARFGEF3	-0.1805	0.3937	0.6468	1.28	0.4676	Up	0.00270631	0.0214676
TPX2	0.9847	0.7126	0.0194	0.9945	0.6852	Up	0.00270994	0.0214824
STAMBP	0.3591	0.2516	0.075	0.0486	0.1944	Up	0.00271845	0.0215359
SYNC	0.1607	0.5055	0.0067	0.1853	0.1779	Up	0.00273024	0.0215873
RPN1	0.3919	0.3104	0.1184	0.0035	0.2161	Up	0.00272811	0.0215873
MAGI2-AS3	-0.4177	0.1893	-0.5231	-0.1018	-0.2798	Down	0.00272942	0.0215873
KIAA1549	0.0198	0.4063	0.673	1.0113	0.4839	Up	0.00273305	0.0215955
MRPS2	-0.2326	-0.5904	0.035	-0.3426	-0.241	Down	0.0027399	0.0216356
ZDHHC7	0.2372	0.4681	0.2021	-0.0102	0.2062	Up	0.00274411	0.0216549
PLCD3	0.4332	-0.0217	0.2163	0.1143	0.2312	Up	0.00275039	0.0216904
BOP1	-0.3368	-0.6475	-0.1217	-0.0551	-0.2617	Down	0.00275221	0.0216908
NINL	-0.2581	-0.5793	-0.6809	-0.7484	-0.5345	Down	0.00275719	0.0217159
ZNF423	0.503	-0.0829	0.2319	0.0475	0.2348	Up	0.00276983	0.0218015
RTCA	-0.1959	-0.213	-0.0313	-0.4188	-0.2056	Down	0.0027844	0.021902
GADD45GIP1	-0.138	-0.415	-0.1159	-0.1548	-0.1786	Down	0.00279448	0.0219672
PLAC9	0.1124	0.0669	0.5048	0.8167	0.3736	Up	0.00280254	0.0220022
FAM166B	1.0826	-0.0353	0.2157	0.3667	0.512	Up	0.00280198	0.0220022
MAPK8IP3	-0.4606	-0.6935	-0.1353	-0.0235	-0.308	Down	0.00281145	0.0220579
PSMD1	0.0742	0.6313	0.0528	0.1578	0.1734	Up	0.0028339	0.0222198
ABCC9	0.2119	0.45	0.0496	0.2478	0.2131	Up	0.00283984	0.0222521
ZSWIM6	0.1771	0.617	0.3213	0.6286	0.3878	Up	0.00284393	0.0222699
THBS4-AS1	-0.0196	0.4629	0.8015	0.765	0.4568	Up	0.00285343	0.0222871
MAEA	-0.2662	-0.2159	0.0038	-0.441	-0.2261	Down	0.00284963	0.0222871
TOB1-AS1	0.6877	0.2404	0.0818	0.1362	0.3285	Up	0.00285213	0.0222871
TMEM91	-1.9195	0.1282	0.3105	-0.7639	-0.7374	Down	0.00285166	0.0222871
UBL4A	0.0716	-0.2268	0.0043	-0.4274	-0.1076	Down	0.00287668	0.0224492
MRPL37	-0.2198	-0.084	-0.0286	-0.4001	-0.1891	Down	0.00287787	0.0224492
B3GLCT	0.5132	0.4055	0.4312	0.0413	0.3657	Up	0.0028841	0.0224834
SATB2	0.9187	0.4872	0.1982	0.1178	0.4735	Up	0.00288835	0.0224941
ZNF48	-0.3217	-0.482	-0.1905	-0.4066	-0.3306	Down	0.00288916	0.0224941
UBE2Q2	0.2063	0.8465	-0.022	0.6645	0.3491	Up	0.00289283	0.0225084
UBE4A	-0.1663	-0.0511	-0.3831	-0.0713	-0.185	Down	0.00290811	0.0226129
IDS	0.2253	0.2769	0.0211	0.208	0.1743	Up	0.00291486	0.0226509
SNRPD2	-0.1652	-0.2966	-0.0126	-0.356	-0.1884	Down	0.00291891	0.022668
HSPH1	-0.1744	0.7726	0.2458	0.5136	0.2432	Up	0.00293289	0.0227621
LOC112268079	-0.3357	-0.7413	0.1092	-0.5825	-0.3353	Down	0.00293662	0.0227765
RABEPK	-0.1073	-0.4638	-0.0591	-0.566	-0.255	Down	0.0029476	0.0228408
FSTL3	-0.0043	-0.078	0.5272	0.6175	0.2709	Up	0.00295051	0.0228408
HIGD1A	-0.2086	0.0826	0.0966	-0.7716	-0.2115	Down	0.00294992	0.0228408
RAI14	-0.5554	0.5509	0.6676	1.3321	0.3797	Up	0.00295335	0.0228482
PES1	-0.4459	-0.5391	-0.2002	0.0154	-0.2877	Down	0.00296257	0.0229051
LONP2	-0.2455	0.1477	-0.1641	0.0235	-0.101	Down	0.00296534	0.022912
CACNA2D2	0.9485	-0.2283	0.2066	0.6085	0.4892	Up	0.00299728	0.0231347
ZC3HAV1	0.0329	0.1419	0.3498	0.6322	0.2733	Up	0.00299797	0.0231347
SNX14	0.254	0.2499	0.164	0.114	0.1968	Up	0.00300177	0.0231495
AP2A1	-0.091	-0.4516	-0.1476	-0.21	-0.1892	Down	0.0030051	0.0231606
PIGQ	-0.4068	-0.4788	-0.234	-0.0833	-0.2967	Down	0.00301356	0.023211
SEPTIN11	-0.1492	0.6197	0.3337	0.4754	0.2433	Up	0.00302166	0.0232471
CAND1	0.0385	0.406	0.0959	0.3639	0.1856	Up	0.00302205	0.0232471
RXRG	0.5484	0.0563	0.2742	0.1418	0.305	Up	0.00302501	0.0232552
MHRT	-1.2385	-0.7908	0.0578	-0.4902	-0.648	Down	0.00303184	0.0232638
NOP53-AS1	-0.2699	-0.796	-0.2765	-0.2139	-0.3397	Down	0.00303185	0.0232638
RNF14	0.3905	0.3597	0.2002	-0.0918	0.2232	Up	0.00302821	0.0232638
NCK1	0.2337	0.5385	0.0035	0.2297	0.2177	Up	0.00303706	0.0232892
SH3GLB1	0.1238	0.3089	-0.0369	0.3132	0.1527	Up	0.00303917	0.0232907
ENPP4	0.5206	0.6296	-0.0095	-0.1353	0.2433	Up	0.00308094	0.023596
PTPN20	1.0673	0.1567	0.7734	-0.4427	0.4996	Up	0.003088	0.0236353
GGA1	-0.1726	-0.4306	-0.096	-0.0605	-0.1658	Down	0.00309288	0.0236578
NFYA	0.3209	0.3561	0.0211	0.3949	0.2627	Up	0.0031004	0.0237005
RYR3	0.1086	0.383	0.7932	0.7149	0.4751	Up	0.00312463	0.0238438
BACH1	0.8114	0.4794	-0.1427	0.3285	0.392	Up	0.00312206	0.0238438
CACNB1	0.2622	0.2751	0.0743	0.3197	0.2269	Up	0.00312501	0.0238438
ACTN1	0.1383	0.0195	0.6676	0.4443	0.3331	Up	0.00312864	0.0238566
CTXN3	1.0725	1.5771	1.6027	-0.6696	0.8909	Up	0.00315203	0.02402
MRPS33	-0.091	-0.2241	-0.0152	-0.6274	-0.2149	Down	0.00315778	0.0240487
RGS10	0.8649	0.4378	-0.5374	1.6977	0.6138	Up	0.00316171	0.0240637
KLHL38	0.4987	0.0196	0.1048	0.1685	0.2427	Up	0.00317503	0.02415
C9orf40	0.3517	0.3935	0.2114	0.5221	0.3597	Up	0.00318534	0.0241832
NUP205	1.0604	0.2405	-0.1452	0.2593	0.4248	Up	0.00318529	0.0241832
CDKN1A	-0.7751	-0.4393	1.3705	2.1953	0.5397	Up	0.00318185	0.0241832
TMEM39B	0.4167	-0.0776	0.1545	0.3101	0.2455	Up	0.00319216	0.0242199
SLC25A6	-0.1784	-0.6625	0.0238	-0.3252	-0.2323	Down	0.00321867	0.0244059
PPAN	-0.6451	-0.7557	0.0107	0.0273	-0.3304	Down	0.00322678	0.0244523
NDNF	0.1526	0.2961	0.3154	0.6994	0.3447	Up	0.00323266	0.0244816
LOC105378539	-0.1013	-0.289	-0.1218	-0.3663	-0.1969	Down	0.00323801	0.0245069
RAB40C	-0.4729	-0.6865	-0.0829	-0.1435	-0.3247	Down	0.00324311	0.0245303
FBXO3	-0.2275	0.5917	-0.1086	-0.5372	-0.1409	Down	0.00325287	0.0245736
CIPC	0.5478	0.2173	-0.0791	0.1306	0.2319	Up	0.00325117	0.0245736
ADAMTS5	0.0485	0.391	0.2281	0.9728	0.3628	Up	0.00326079	0.0246182
WASH9P	-0.1683	-0.7441	-0.2678	-0.104	-0.2688	Down	0.00326766	0.0246549
TIMM10	-0.1716	-0.3733	0.0024	-0.431	-0.2156	Down	0.00328042	0.0247359
SRSF1	0.2707	0.4195	-0.0489	0.1509	0.1799	Up	0.0032919	0.0248071
PLEKHJ1	-0.3652	-0.4913	0.1394	-0.3411	-0.2431	Down	0.00329981	0.0248514
STK35	0.0394	-0.0556	-0.3997	-0.3198	-0.1763	Down	0.00331554	0.0249544
RHOA	0.1584	0.325	0.0552	0.129	0.1495	Up	0.00331852	0.0249615
MED19	-0.5151	-0.5369	0.0664	-0.3924	-0.3336	Down	0.00333832	0.025095
PWWP3B	-0.0685	1.0948	0.0426	0.5613	0.2857	Up	0.00334686	0.0251437
PSME1	-0.2386	-0.4092	0.0483	-0.3721	-0.2184	Down	0.00334976	0.02515
C3	0.5562	0.2688	0.2979	0.1451	0.3476	Up	0.00336012	0.0252123
TNKS1BP1	0.2449	-0.0385	0.347	0.304	0.2424	Up	0.00337061	0.0252754
TMCC3	0.055	0.464	0.2457	0.5948	0.2938	Up	0.00337561	0.0252974
ALDH9A1	0.2696	0.2663	0.0041	0.3244	0.2102	Up	0.00339335	0.0254147
VDR	-0.8809	-1.1954	0.6476	-1.1692	-0.5843	Down	0.00339974	0.025447
KIF21A	0.2854	0.2355	0.0663	0.3169	0.226	Up	0.00340537	0.0254735
DNAJC3	0.1676	0.3488	0.2335	0.0692	0.1905	Up	0.00341105	0.0255003
PFKFB4	0.7619	0.3508	0.1822	0.3645	0.4509	Up	0.0034176	0.0255337
NECTIN3	0.2173	0.3374	0.1032	0.5801	0.2888	Up	0.00342313	0.0255594
ELP2	0.0348	-0.1583	-0.4357	0.1478	-0.0955	Down	0.0034291	0.0255727
SIRPA	0.3709	-0.0996	0.0635	1.2334	0.4148	Up	0.00342829	0.0255727
UBE2E2	0.1478	0.5146	0.1284	0.1957	0.2101	Up	0.0034362	0.02561
MAPT	0.0444	-0.1151	-0.2758	-0.1793	-0.118	Down	0.00344811	0.0256517
TBRG4	-0.4082	-0.4922	0.1366	-0.3829	-0.2686	Down	0.00344697	0.0256517
ECHS1	-0.2222	-0.3945	0.1431	-0.418	-0.1955	Down	0.003444	0.0256517
LOC112267876	-0.8448	-1.1433	0.0481	0.4285	-0.3565	Down	0.00345416	0.0256811
NT5DC2	0.0633	-0.1485	0.3786	0.659	0.2531	Up	0.00346557	0.0257502
TOP3A	-0.5572	-0.0457	-0.1077	-0.1924	-0.2733	Down	0.00346816	0.0257538
BECN1	-0.062	0.1632	-0.2437	-0.3207	-0.136	Down	0.00347148	0.0257628
WEE1	-0.7146	-0.2196	-0.2319	-0.0858	-0.3634	Down	0.00349492	0.025921
ELMO2	0.1812	0.1171	0.1617	0.2358	0.1787	Up	0.00351231	0.0260044
INKA2	0.5225	0.7629	0.4528	-0.206	0.3726	Up	0.00351256	0.0260044
ZNF280D	0.1395	0.1666	-0.1135	0.7221	0.21	Up	0.00351149	0.0260044
ABL1	0.586	0.0568	-0.0191	0.1604	0.2435	Up	0.00352	0.0260338
LOC105371763	-0.1895	-0.1754	-0.0351	-0.7857	-0.2833	Down	0.00352079	0.0260338
STIMATE-MUSTN1	-1.1569	-0.6095	-0.0076	-0.4238	-0.5941	Down	0.00352766	0.0260688
KLHL5	0.0497	-0.0858	0.3035	0.2958	0.154	Up	0.00353584	0.0261032
UNC13C	1.127	1.0894	-0.3597	0.6789	0.6175	Up	0.00353659	0.0261032
RETREG1	0.5191	0.3323	0.4334	-0.2561	0.2884	Up	0.00355946	0.0262364
NSMCE2	-0.0248	0.0019	-0.2439	-0.4365	-0.1747	Down	0.00356108	0.0262364
FRRS1	0.5623	0.2785	0.6394	-0.3537	0.328	Up	0.0035599	0.0262364
ATAD1	0.2652	0.4841	0.1922	-0.1402	0.1857	Up	0.00356345	0.026238
LSP1	0.451	-0.0042	0.2819	0.2033	0.2783	Up	0.00356565	0.0262384
BIRC2	0.2446	0.3584	0.0631	0.0634	0.1714	Up	0.0035734	0.0262795
MRPL24	-0.226	-0.2145	0.0154	-0.3687	-0.1922	Down	0.00358042	0.0263153
ZP3	-1.4815	-0.9449	-0.1578	0.569	-0.5693	Down	0.003585	0.0263331
LOC105370928	-0.6805	0.1663	-0.3066	-0.6866	-0.4509	Down	0.00358906	0.0263471
LOC101929004	-0.1734	-0.3675	-0.7628	0.2689	-0.2599	Down	0.00359214	0.0263539
TGFB2	-0.2144	0.5947	0.4252	0.825	0.3222	Up	0.00359452	0.0263555
RBM3	-0.2452	-0.1656	-0.3074	-0.569	-0.3244	Down	0.0036037	0.0264069
COX6A2	-0.1378	-0.8663	0.0559	-0.482	-0.2772	Down	0.00361263	0.0264246
NDUFV3	-0.0237	-0.4503	0.0001	-0.6108	-0.2184	Down	0.00361153	0.0264246
POLR2A	0.2156	0.3059	0.1768	0.1269	0.1986	Up	0.00361012	0.0264246
ZCCHC24	0.406	0.1094	-0.0702	0.4742	0.2479	Up	0.00361476	0.0264246
LOC100128288	-0.2323	-0.4748	-0.3579	-0.5663	-0.3805	Down	0.00361763	0.0264297
PDE4B	0.3139	0.3672	0.371	0.6368	0.412	Up	0.0036349	0.02654
GRK6	-0.1521	-0.7367	-0.1002	-0.2785	-0.2573	Down	0.00364799	0.0266162
MUSTN1	-1.158	-0.6254	-0.0022	-0.4181	-0.5941	Down	0.0036497	0.0266162
PMM1	-0.2125	-0.8197	-0.1942	-0.2476	-0.3091	Down	0.00366027	0.0266727
LOC101927055	-1.2128	0.2791	-0.368	-0.1733	-0.5159	Down	0.00366182	0.0266727
HIVEP3	-1.0003	0.0047	-0.0913	-0.4279	-0.4689	Down	0.00366508	0.0266805
ALDH5A1	0.185	0.1968	0.4474	-0.0819	0.1959	Up	0.00367189	0.0267142
FCGR2B	0.5568	0.142	0.3422	1.11	0.5629	Up	0.00367466	0.0267184
RASA4DP	0.4092	0.0141	0.4828	0.1676	0.3125	Up	0.00368602	0.0267851
CAV1	0.0182	0.0627	0.3843	0.3078	0.1904	Up	0.00369608	0.0268422
EXOSC4	-0.525	-1.0764	0.1309	-0.3037	-0.3822	Down	0.00370284	0.0268753
ALDH1L1-AS1	-0.3074	-0.9205	-0.2524	-0.088	-0.3363	Down	0.00370657	0.0268864
MOSMO	-0.2643	0.3013	-0.1396	-0.317	-0.1559	Down	0.00371012	0.0268962
NRG4	0.3702	0.1731	0.1805	0.0965	0.2256	Up	0.00371675	0.0269282
FREM2	0.2307	0.8004	0.1259	0.2656	0.2982	Up	0.00373433	0.0270278
S100A11	0.0069	-0.239	0.6917	0.446	0.2548	Up	0.00373491	0.0270278
PRKAA2	-0.323	0.3021	-0.3615	0.0182	-0.1585	Down	0.00374047	0.027052
NDUFS3	-0.1284	-0.3537	0.1184	-0.658	-0.2188	Down	0.00374493	0.0270521
UFM1	0.1652	0.3082	0.0435	0.2799	0.1809	Up	0.00374417	0.0270521
HMBOX1	0.2738	0.2406	-0.0308	0.604	0.2629	Up	0.0037555	0.0271124
HOXC4	0.5332	0.648	0.1983	0.0475	0.3486	Up	0.00378605	0.0272846
SETMAR	-0.0796	0.1339	0.2237	0.6006	0.1919	Up	0.00378177	0.0272846
GM2A	0.4143	0.0062	0.4511	0.01	0.2681	Up	0.00378567	0.0272846
NOTCH2	0.23	0.4095	0.339	0.4698	0.3423	Up	0.00379362	0.027323
ZNF26	-0.4703	-0.0254	-0.4396	-0.0365	-0.2935	Down	0.00380063	0.0273413
GPAA1	-0.2171	-0.4881	-0.0829	-0.1775	-0.2135	Down	0.00379977	0.0273413
MYG1	-0.0794	-0.6766	-0.2162	-0.1197	-0.2174	Down	0.00384385	0.0276196
IER5	-0.5862	-0.9506	-0.011	-0.2659	-0.4135	Down	0.00384364	0.0276196
SOX9-AS1	-0.5212	-0.0393	-0.1132	-0.1389	-0.249	Down	0.00384825	0.027635
INTS11	-0.1432	-0.3854	-0.257	0.0398	-0.1689	Down	0.00385293	0.0276523
MAPKAP1	-0.0052	-0.0002	-0.1035	-0.4533	-0.1343	Down	0.00386424	0.0277171
MCM3AP-AS1	-0.1398	-0.1559	-0.25	-0.2213	-0.1908	Down	0.00386682	0.0277194
GMPR2	-0.0412	-0.2142	-0.2324	-0.2971	-0.1783	Down	0.00387592	0.0277683
UBE2E3	0.4017	0.3013	-0.021	0.2167	0.2298	Up	0.00389048	0.0278563
MUTYH	-0.231	-0.5848	-0.3035	-0.0345	-0.2596	Down	0.00390854	0.0279692
GAA	0.0406	-0.6757	-0.1917	-0.3113	-0.2133	Down	0.00391312	0.0279856
FASTK	-0.2152	-0.4293	0.0498	-0.3381	-0.2051	Down	0.00391797	0.0280038
CLK4	0.3267	0.1325	-0.3873	0.6788	0.1858	Up	0.00392484	0.0280366
MRTFA	0.3685	-0.0563	0.1419	0.3985	0.2491	Up	0.0039329	0.0280777
RAB3IP	-0.8974	0.0145	-0.0414	-0.2614	-0.3799	Down	0.00393604	0.0280837
SELENON	-0.33	-0.0203	-0.0227	-0.4547	-0.2284	Down	0.00395016	0.028168
EXOC7	-0.2334	-0.2083	-0.1471	-0.1201	-0.1802	Down	0.0039768	0.0283414
MLF1	0.4556	1.4022	-0.2856	0.3126	0.3687	Up	0.00398031	0.0283498
RPS24	-0.0202	-0.4267	-0.2311	-0.1491	-0.1693	Down	0.00399023	0.0284039
LARP7	-0.0291	0.5557	0.1208	0.2773	0.1719	Up	0.00402069	0.0286041
MCU	0.419	0.1599	0.2594	0.1096	0.2647	Up	0.00402885	0.0286454
ILF3-DT	-0.4907	-0.3262	-0.0043	-0.1588	-0.2579	Down	0.00405066	0.0287838
SMIM10L1	0.4555	0.6166	0.016	0.1313	0.2872	Up	0.00405314	0.0287846
ND1	-0.2284	-0.1367	-0.0072	-0.5678	-0.2331	Down	0.00406118	0.028825
PHF1	-0.063	-0.4913	-0.1572	-0.2593	-0.1996	Down	0.00407184	0.0288499
KLHL40	-1.2584	-0.7449	0.1034	-0.0576	-0.5357	Down	0.00407415	0.0288499
RABGGTA	-0.2246	-0.5944	-0.0788	-0.2345	-0.2445	Down	0.00407024	0.0288499
FANCL	0.5756	0.1011	0.0233	0.1826	0.2632	Up	0.0040674	0.0288499
BNIP2	0.1777	0.5137	-0.0639	0.2106	0.1719	Up	0.00408657	0.0289043
NETO2	0.2821	0.6482	0.5094	0.1599	0.3714	Up	0.0040847	0.0289043
SGTB	0.1221	0.4039	0.2391	0.6122	0.31	Up	0.00409163	0.0289234
ADGRL4	-0.1123	-0.2762	0.3983	0.5446	0.1516	Up	0.00409521	0.0289319
ATP1B1	-0.3741	-0.0305	0.0258	-0.4812	-0.2383	Down	0.00411411	0.0290486
MECR	-0.3297	-0.2968	0.1452	-0.5178	-0.2402	Down	0.00412724	0.0290508
DUSP23	-0.1564	-0.548	0.1397	-0.882	-0.3044	Down	0.00411883	0.0290508
PPP3CA	0.1858	0.4969	-0.0444	0.5204	0.2489	Up	0.0041287	0.0290508
POLDIP2	-0.1406	-0.106	0.0576	-0.3855	-0.1384	Down	0.00412586	0.0290508
FXR2	-0.1378	-0.1334	-0.1514	-0.1398	-0.1412	Down	0.00412743	0.0290508
SREK1IP1	0.2276	0.4951	-0.1326	0.3171	0.1924	Up	0.0041243	0.0290508
SYNE1	0.1654	0.2286	0.0765	0.5074	0.2301	Up	0.00413204	0.0290576
MTF2	-0.429	0.1588	-0.315	-0.0794	-0.2272	Down	0.00415162	0.0291785
MTUS1	0.2547	0.2144	0.0541	0.2046	0.1829	Up	0.00416779	0.029247
MRPL19	0.5064	0.231	0.198	-0.0205	0.2594	Up	0.00416563	0.029247
ITIH5	0.3228	0.2828	0.2066	0.1304	0.2409	Up	0.00416856	0.029247
MORN4	-0.1163	-0.8095	0.1034	-1.3437	-0.447	Down	0.00417128	0.0292493
ZNF500	-0.7167	-0.1573	-0.1139	0.0117	-0.3002	Down	0.00418716	0.0293438
CHCHD4	-0.0756	-0.0426	-0.1745	-0.4108	-0.1745	Down	0.00419085	0.0293528
HMGN1	0.3864	0.1101	0.0439	0.3743	0.2489	Up	0.0042285	0.0295995
ZSCAN31	0.611	0.4512	0.0889	0.7899	0.4872	Up	0.0042332	0.0296154
RFLNA	-0.5068	-1.2557	0.0474	-0.4522	-0.4602	Down	0.00423585	0.029617
PACS2	-0.1228	-0.2764	-0.1224	-0.1902	-0.1619	Down	0.00426853	0.0298284
HSPB6	-0.4977	-0.2993	0.2194	-0.6095	-0.2999	Down	0.00428756	0.0299282
ITGA11	-0.0517	0.5645	0.6751	0.4601	0.3569	Up	0.00428772	0.0299282
SHMT2	-0.2322	-0.5292	-0.0395	-0.1671	-0.211	Down	0.00430162	0.029991
KARS1	-0.0611	-0.1844	-0.2089	-0.0637	-0.1205	Down	0.00429998	0.029991
GTF2I	0.162	0.3089	0.0379	0.2384	0.1688	Up	0.00430622	0.0300059
ANKRD13A	-0.4795	-0.0978	-0.1614	-0.0497	-0.2359	Down	0.00431405	0.0300433
SRPX2	0.4105	0.5778	0.0474	0.9801	0.4699	Up	0.00432104	0.0300748
SNAPC3	0.2246	0.1576	0.1028	0.1066	0.1543	Up	0.00433134	0.0301293
ATP6V0B	-0.3097	-0.3329	0.0205	-0.4601	-0.259	Down	0.00435046	0.0302403
SBF2-AS1	-0.9548	-0.1492	-0.3171	-0.1483	-0.4731	Down	0.00435224	0.0302403
EIF3A	-0.5237	0.1069	-0.1803	0.0045	-0.2123	Down	0.0043577	0.0302438
RASD2	-0.2458	-0.6532	-0.0515	-0.6043	-0.3389	Down	0.00435746	0.0302438
ATP5ME	-0.1492	-0.5409	0.1175	-0.682	-0.2606	Down	0.0043653	0.0302793
CDV3	-0.1784	0.0567	-0.2598	0.0274	-0.1167	Down	0.00437443	0.0303254
CDK11B	-0.3399	-0.3521	-0.3476	0.202	-0.2188	Down	0.00441814	0.030611
CTSH	-0.2034	-0.8572	0.1026	-0.6465	-0.3238	Down	0.0044296	0.0306731
GADD45B	0.7822	-1.5796	0.4301	0.4023	0.2363	Up	0.00444235	0.0307439
WBP4	-0.3999	0.0566	-0.1915	-0.0856	-0.2011	Down	0.00445048	0.0307653
UBE2T	0.6285	-0.3702	0.3844	0.1307	0.2942	Up	0.00444949	0.0307653
C4orf33	0.6617	0.3822	0.1052	0.4449	0.4189	Up	0.00446189	0.0308267
TUSC3	0.0401	-0.351	0.6293	0.4188	0.226	Up	0.00448185	0.0309471
TRAF7	-0.5685	-0.2879	-0.0741	-0.0731	-0.2779	Down	0.00448691	0.0309645
DOT1L	-0.5061	-0.5412	-0.1762	0.0066	-0.3044	Down	0.00451252	0.0310917
TP53I13	-0.2711	-1.074	-0.1131	-0.0758	-0.307	Down	0.00450969	0.0310917
ZNF593	-0.3824	-0.5845	-0.0109	-0.3972	-0.3169	Down	0.00451298	0.0310917
MPZL1	0.1411	0.1747	0.2436	0.3947	0.2324	Up	0.00454322	0.0312571
TGS1	-0.3579	0.2927	-0.2043	-0.4048	-0.2273	Down	0.00454106	0.0312571
GABARAPL1	-0.2091	-0.3034	-0.114	-0.3063	-0.2204	Down	0.00454467	0.0312571
TGFB2-OT1	-0.1934	0.356	0.4185	1.2247	0.3831	Up	0.00456072	0.0313498
EPN1	-0.0798	-0.3269	-0.1335	-0.265	-0.175	Down	0.00457222	0.0314112
CCZ1P-OR7E38P	-0.0556	-1.1435	0.1087	-0.9187	-0.3779	Down	0.00458003	0.0314294
SF3A3	-0.4943	-0.2033	-0.1429	-0.0671	-0.2564	Down	0.00457821	0.0314294
SLC43A2	0.9204	0.2128	-0.1585	0.3096	0.3801	Up	0.0045897	0.0314781
SNAPC4	-0.2965	-0.8374	-0.3597	0.1847	-0.2857	Down	0.0046024	0.0315475
SERAC1	0.3547	0.4384	0.119	0.081	0.241	Up	0.0046108	0.0315873
STAU2	-0.3157	0.3555	-0.016	-0.3459	-0.1387	Down	0.00461585	0.0316042
RECK	0.2253	0.0029	0.1773	0.8047	0.3119	Up	0.00462598	0.0316558
MRPL23	-0.3913	-0.2841	-0.2348	-0.1772	-0.2833	Down	0.00467933	0.0320029
NAMPT	-0.0627	0.1946	-0.3678	-0.7972	-0.2747	Down	0.00468393	0.0320164
RPSAP9	-0.4921	-0.4556	-0.1541	-0.1479	-0.316	Down	0.00469007	0.0320405
RFNG	-0.1995	-0.833	-0.2857	0.0339	-0.2663	Down	0.00472811	0.0322823
GOT2	-0.2972	-0.1356	0.3271	-0.7908	-0.2182	Down	0.00474045	0.0323456
BCL6	0.0056	-1.3517	-0.7289	0.3448	-0.3227	Down	0.00474267	0.0323456
ARNT	0.274	0.3182	-0.0563	0.2025	0.1754	Up	0.00474606	0.0323506
MRPS5	-0.2098	-0.3327	0.0995	-0.3296	-0.1731	Down	0.00477164	0.0324792
CEP70	-0.1469	0.2199	-0.0598	-0.6968	-0.1939	Down	0.00476868	0.0324792
MIIP	0.0279	-1.47	-0.0691	-0.325	-0.3101	Down	0.00477291	0.0324792
ELN	0.5393	-0.7104	0.7913	0.8577	0.4884	Up	0.00478201	0.032523
TSPAN7	0.2674	0.1033	0.1502	0.0936	0.1705	Up	0.0047927	0.0325776
CBX4	0.3741	-0.7158	0.5829	0.9197	0.3886	Up	0.00479559	0.032579
SETD7	0.3106	0.516	0.0296	0.1479	0.229	Up	0.00480823	0.0326468
DTD2	0.2114	0.4169	0.3788	0.2397	0.2946	Up	0.00481394	0.0326552
TMSB4X	0.1759	-0.1993	0.4369	0.147	0.1818	Up	0.00481482	0.0326552
WAC-AS1	-0.4932	0.437	-0.0686	-0.4573	-0.2275	Down	0.00482315	0.0326935
SRM	-0.2194	-0.617	0.0769	-0.314	-0.2226	Down	0.00482853	0.0326999
OLFML2B	0.3637	0.4534	0.2321	0.3682	0.3431	Up	0.00482945	0.0326999
DOCK1	-0.2019	0.0166	0.2819	0.5763	0.1416	Up	0.00483842	0.0327425
FNDC3B	-0.0887	0.4056	0.1435	0.4201	0.1673	Up	0.00484175	0.0327469
LOC107984974	-0.0757	-0.0613	-0.1504	-0.5422	-0.2013	Down	0.00486256	0.0328694
ME1	0.4543	0.306	0.1744	-0.0693	0.2353	Up	0.00486729	0.0328831
SLC25A36	0.3124	0.4739	-0.0052	0.1705	0.219	Up	0.0048712	0.0328914
STYXL1	-0.33	-1.0602	0.1854	-0.2356	-0.2818	Down	0.00488945	0.0329899
LINC00693	-0.5308	-0.1096	0.1601	-1.1364	-0.4197	Down	0.0048912	0.0329899
PPP4R2	0.3072	0.4765	0.0348	0.0145	0.1924	Up	0.00489584	0.033003
NECTIN2	0.114	-0.5266	0.5377	0.4709	0.2119	Up	0.00491312	0.0331012
LOC101927521	-0.024	-0.8392	-0.5394	-1.1772	-0.5543	Down	0.0049254	0.0331656
USE1	-0.1992	-0.2883	-0.096	-0.4098	-0.2337	Down	0.00493057	0.0331821
RPS25	-0.071	-0.1786	-0.2203	-0.2074	-0.1592	Down	0.00493361	0.0331843
LRRC38	1.3673	-0.1166	0.2798	0.3265	0.606	Up	0.00494327	0.0332309
PBX3	0.5519	0.0996	-0.3695	1.1142	0.364	Up	0.0049503	0.0332599
DMTN	0.0747	-0.3761	-0.5711	-0.4528	-0.2902	Down	0.00496081	0.0333122
TRIOBP	0.3238	-0.3576	0.2458	0.1483	0.1574	Up	0.00497022	0.033357
USP5	0.4591	0.0629	0.1345	0.0783	0.2229	Up	0.0049777	0.0333889
FURIN	-0.0978	-0.4613	-0.1763	-0.2836	-0.2177	Down	0.00499237	0.0334689
LOC102723553	0.4777	0.12	0.1164	0.0828	0.2343	Up	0.00499863	0.0334741
MAFK	-0.2305	-0.8585	-0.3195	-0.0205	-0.3026	Down	0.00499599	0.0334741
TNNT1	-0.306	-0.6729	0.0152	-0.6223	-0.349	Down	0.00501096	0.0335015
WARS1	0.0039	0.0406	0.4481	0.1331	0.1589	Up	0.00501006	0.0335015
TRPT1	0.1173	-1.2519	0.1475	-0.8618	-0.3112	Down	0.00500828	0.0335015
ITGBL1	0.4246	0.1295	0.2478	0.8801	0.4367	Up	0.00502749	0.0335817
LMBR1L	-0.3411	-0.516	-0.2703	-0.024	-0.2758	Down	0.00502846	0.0335817
LMBRD2	0.1204	0.7456	0.1076	0.104	0.2094	Up	0.0050342	0.0336017
ACSS1	-0.3218	-1.3021	0.0953	-0.1056	-0.3104	Down	0.00507171	0.0337967
SMDT1	-0.0656	-0.3037	0.0875	-0.5147	-0.1646	Down	0.00507172	0.0337967
PGAP6	-0.1774	-0.4713	0.007	-0.4197	-0.2289	Down	0.00506751	0.0337967
IFFO2	0.2309	-0.0979	0.8104	0.6492	0.4329	Up	0.00507858	0.0338239
MTPAP	0.2682	0.3432	0.2685	-0.1814	0.1761	Up	0.00508491	0.0338477
CD93	-0.1674	-0.0925	0.4824	0.5398	0.1823	Up	0.00509095	0.0338694
ELP5	-0.1522	-0.3764	-0.0046	-0.3961	-0.2033	Down	0.00510682	0.0339476
GSK3B	0.0585	0.6362	0.0566	0.1724	0.1732	Up	0.00512394	0.0339476
SYNGR1	-0.0851	-0.4869	-0.0095	-0.5755	-0.2397	Down	0.00511338	0.0339476
DIP2A	0.5354	-0.105	0.0521	0.2844	0.2488	Up	0.00512633	0.0339476
UBIAD1	-0.3412	-0.0048	-0.04	-0.1829	-0.1718	Down	0.00512343	0.0339476
ANKRD23	-0.2123	-0.0751	-0.2796	-0.0544	-0.1729	Down	0.00512596	0.0339476
TLCD2	0.0871	0.5782	0.7197	0.8681	0.5132	Up	0.00511812	0.0339476
UXT	-0.2811	-0.1709	-0.0383	-0.3111	-0.2057	Down	0.00512774	0.0339476
LOC100287036	-0.0741	-0.2927	-0.6707	-0.3602	-0.3344	Down	0.00511707	0.0339476
PRDX2	-0.226	-0.5353	0.1593	-0.4785	-0.2281	Down	0.00516243	0.0341588
MELTF	0.5572	0.1008	0.4796	0.0843	0.357	Up	0.00518377	0.0342814
KPNA5	0.4376	0.5407	-0.0836	0.1743	0.2524	Up	0.00519536	0.0343395
TGFBI	-0.5241	-0.3731	-0.0969	-0.3554	-0.3469	Down	0.00520065	0.0343558
SGSM1	0.8314	-0.5911	0.4985	1.4219	0.6592	Up	0.0052046	0.0343633
CXorf38	0.6362	-0.0254	-0.0259	0.5653	0.3398	Up	0.00521022	0.0343818
SMIM13	0.2178	0.3941	0.1361	0.064	0.1874	Up	0.00521933	0.0344233
FN1	-0.2572	0.5034	0.6863	0.2319	0.2267	Up	0.00523584	0.0345136
C6orf120	0.3323	0.5189	0.0154	0.0269	0.2052	Up	0.00527164	0.0347308
DNAJC12	-0.2736	0.1403	-0.3809	-0.4839	-0.2873	Down	0.00528339	0.0347895
UBE2V2	0.207	0.3741	0.0615	0.1628	0.1833	Up	0.00530601	0.0348536
ZER1	-0.1034	-0.4487	-0.1083	-0.1551	-0.1698	Down	0.00530741	0.0348536
CCER2	-0.2696	-0.4925	-0.2079	-0.2038	-0.2721	Down	0.00530213	0.0348536
MOB4	0.2773	0.5884	0.0009	0.0029	0.1874	Up	0.0052971	0.0348536
AKR1B1	-0.073	-0.0685	-0.0868	-0.3953	-0.1504	Down	0.0052995	0.0348536
ANKRD35	0.4588	-0.1992	0.1979	0.3562	0.2637	Up	0.00533159	0.0349936
ATP5MK	0.0153	-0.2582	0.1169	-0.7003	-0.1646	Down	0.00537084	0.0351755
TM2D3	0.4476	0.0275	0.1138	-0.0257	0.1839	Up	0.00536726	0.0351755
COPS9	-0.0324	-0.4972	-0.0035	-0.5476	-0.215	Down	0.00536638	0.0351755
ACVR2B	-0.3904	-0.2033	-0.5158	-0.0647	-0.3202	Down	0.00536903	0.0351755
WASHC4	-0.0582	0.4412	0.273	0.5047	0.2377	Up	0.00539207	0.0352956
LRRN3	0.3124	2.1788	0.4211	0.1712	0.5962	Up	0.00539849	0.0353187
COX7B	-0.0694	-0.2956	0.1082	-0.7109	-0.2044	Down	0.00540681	0.0353542
DISP1	0.2242	0.3274	0.0352	0.511	0.2554	Up	0.00541036	0.0353585
UBE2L3	0.065	0.2528	0.1243	0.1994	0.1409	Up	0.0054166	0.0353639
LSS	-0.2024	-0.5728	-0.042	-0.3402	-0.248	Down	0.00541698	0.0353639
FAP	0.3487	0.0696	0.2406	0.8603	0.3947	Up	0.00542723	0.0354119
FST	0.9868	-0.4996	0.6719	0.6125	0.587	Up	0.00544119	0.0354558
ILVBL	-0.508	-1.3415	0.3762	-0.7138	-0.4457	Down	0.00543926	0.0354558
DNM1L	-0.6391	0.1455	0.1173	-0.3764	-0.2541	Down	0.00544267	0.0354558
ZMYM2	0.2608	0.6731	0.0296	0.0852	0.2215	Up	0.00545858	0.0355405
CASQ1	0.2349	0.7032	0.0724	0.0587	0.2226	Up	0.00546726	0.0355621
METTL26	-0.1412	-0.8147	-0.2184	-0.0447	-0.2433	Down	0.00546773	0.0355621
DNTTIP1	-0.2683	-0.2268	-0.1561	-0.2844	-0.2354	Down	0.00547731	0.0356054
ZRSR2	-0.3161	-0.0344	-0.1365	-0.2106	-0.2	Down	0.00551562	0.0358354
TUBB2B	0.0996	-0.0612	0.5189	0.5525	0.2923	Up	0.00551861	0.0358357
LANCL1	0.2851	0.3274	0.136	-0.0557	0.1728	Up	0.00552845	0.0358805
GALNT15	-0.6019	-0.446	-0.3381	0.0208	-0.3632	Down	0.00553201	0.0358846
IRAK1	-0.3923	-0.1161	-0.0275	-0.4851	-0.273	Down	0.00553994	0.0359169
ADAM9	0.3475	0.5536	-0.0214	0.2788	0.264	Up	0.00555099	0.0359504
STON2	-0.3521	-0.049	0.0024	-0.6895	-0.2879	Down	0.00554922	0.0359504
BCAP31	0.2873	0.1153	0.2894	0.0199	0.1997	Up	0.00557826	0.0360887
KMT5A	0.3704	0.1117	0.0304	0.2927	0.2211	Up	0.0055769	0.0360887
PIH1D2	-0.1683	0.0457	0.1385	-0.6567	-0.1655	Down	0.00558658	0.0361234
TALDO1	-0.2173	-0.4148	-0.0141	-0.1361	-0.1742	Down	0.00559622	0.0361666
CCDC117	0.2977	0.3394	-0.0011	0.156	0.191	Up	0.0056014	0.0361809
RRN3	0.3597	0.303	0.1859	0.0739	0.2382	Up	0.00560998	0.036198
GORASP2	0.2844	0.2728	0.0173	0.111	0.1707	Up	0.00560995	0.036198
ZNF16	0.0717	-0.2887	-0.3601	-0.3045	-0.1868	Down	0.00562379	0.0362488
SYTL3	-0.1706	-0.313	-0.2855	-0.0341	-0.1919	Down	0.00562285	0.0362488
RAD9B	0.5418	0.6332	0.4131	-0.3598	0.3132	Up	0.00563284	0.036288
RNF214	-0.2086	-0.2152	-0.194	-0.0367	-0.166	Down	0.00564632	0.0363556
SOD1	0.235	0.0679	0.1215	0.1058	0.1489	Up	0.0056532	0.0363808
NDUFB2	-0.0929	-0.2059	0.1531	-0.6683	-0.1769	Down	0.00567227	0.0364842
RPL23A	0.0779	-0.3429	-0.2255	-0.2456	-0.1432	Down	0.00568719	0.036561
LSM5	0.2511	0.3088	0.152	0.062	0.1897	Up	0.00569925	0.0366192
ETS1	0.1149	0.0715	0.4106	0.3197	0.2351	Up	0.00571144	0.0366782
FAH	-0.509	-0.6695	0.2396	-0.302	-0.2844	Down	0.00572528	0.0367477
PTDSS2	-0.1278	-0.4472	-0.1543	-0.1704	-0.1939	Down	0.00573874	0.0368148
METTL23	-0.1037	-0.1132	0.0682	-0.6906	-0.1943	Down	0.00575695	0.0369122
PSD3	0.4217	0.163	0.5687	0.2747	0.3876	Up	0.00577336	0.0369901
SPRED1	-0.2779	0.4034	0.3791	0.3236	0.1426	Up	0.00577515	0.0369901
UQCRFS1	-0.0907	-0.0788	0.0548	-0.6383	-0.1761	Down	0.00579475	0.0370961
ZNF433-AS1	-0.3629	-0.3264	-0.2277	-1.0236	-0.4733	Down	0.0058217	0.0372296
SRXN1	0.3256	0.1395	0.2941	0.2285	0.2661	Up	0.00581899	0.0372296
ATF7IP2	-0.4155	-1.0375	0.1848	-1.1438	-0.5176	Down	0.00583665	0.0372869
COX8A	-0.0952	-0.4363	0.166	-0.5885	-0.1912	Down	0.00583676	0.0372869
GALNT11	0.4007	0.1714	0.2188	0.0102	0.2263	Up	0.00585443	0.0373802
PPP1R11	-0.1603	-0.0877	-0.1581	-0.1847	-0.1542	Down	0.00586165	0.0374067
SERINC1	0.3158	0.5432	-0.0764	0.0949	0.1942	Up	0.00590635	0.0376722
ZNF814	-0.5271	-0.4999	-0.0351	-0.3935	-0.3596	Down	0.00592328	0.0377605
APPBP2	0.5106	0.283	0.0487	0.0118	0.2361	Up	0.00592988	0.0377829
SNX18	-0.0267	0.3272	0.1533	0.2948	0.1504	Up	0.0059625	0.0378918
ISOC2	-0.2837	-0.6111	0.1089	-0.4679	-0.2709	Down	0.00595243	0.0378918
SH3PXD2A	-0.1333	-0.4447	-0.3292	-0.1691	-0.2422	Down	0.00595828	0.0378918
NDUFAF2	-0.1526	-0.1757	-0.0213	-0.3773	-0.1726	Down	0.00595849	0.0378918
GTF2IRD2	-0.2161	-0.2158	-0.2122	-0.1997	-0.2112	Down	0.00596027	0.0378918
ZMAT3	0.2016	0.486	0.2235	0.0918	0.2259	Up	0.00596806	0.0379075
NNT	-0.3157	0.2638	0.0933	-0.5776	-0.1769	Down	0.00598404	0.0379892
COMT	0.4567	-0.5832	0.0019	0.2097	0.1172	Up	0.00602814	0.0382493
GAS7	-0.0874	0.4849	0.4344	0.7009	0.3231	Up	0.00605799	0.0384187
CYFIP1	-0.0253	0.0996	0.3429	0.1376	0.1306	Up	0.00607816	0.0385266
NCK2	0.2718	-0.0178	0.1483	0.2091	0.1795	Up	0.00608854	0.0385723
APOL6	-0.3139	-0.3162	-0.4927	-0.1769	-0.3308	Down	0.00609717	0.038607
MPG	0.029	-0.9097	-0.0962	-0.4224	-0.2533	Down	0.00611831	0.0387208
ACTA1	-0.1588	-0.4141	-0.207	-0.115	-0.201	Down	0.00613366	0.0387602
EXOC3	-0.2724	-0.4242	-0.2456	-0.0042	-0.2267	Down	0.00613202	0.0387602
LOC389834	-0.8148	-0.3414	-0.4254	-0.4625	-0.5558	Down	0.00613406	0.0387602
COPB2	0.21	0.348	0.0554	0.0645	0.156	Up	0.00615192	0.0388529
RPLP0	0.0044	-0.1687	-0.1045	-0.5001	-0.168	Down	0.00615533	0.0388541
MAP2K5	-0.2387	-0.1733	-0.1066	-0.1268	-0.1672	Down	0.00615848	0.0388541
COPZ1	0.3555	0.2788	0.0574	0.0267	0.1876	Up	0.00618021	0.0389711
ETS2	0.3405	-0.0731	0.1358	0.4337	0.2433	Up	0.00618425	0.0389764
ATP8A1	0.4079	0.4467	-0.1663	0.2952	0.2332	Up	0.00618952	0.0389895
ANKRD42	0.4471	0.3411	0.3369	0.5493	0.4247	Up	0.00619977	0.039034
VRK2	0.4233	0.3304	0.053	0.1186	0.239	Up	0.00622445	0.0391489
ATP1A1	-0.0165	0.2261	0.5577	0.1687	0.2181	Up	0.00622352	0.0391489
DZIP3	-0.0618	0.0162	-0.2205	-0.5608	-0.2077	Down	0.00623994	0.0392261
EED	0.1843	0.5253	0.113	0.0145	0.1784	Up	0.0062472	0.0392516
GTF2A1	0.4988	0.4303	-0.1837	0.2343	0.2435	Up	0.00625071	0.0392534
ABLIM3	-0.4374	-0.2233	-0.109	-0.1133	-0.2413	Down	0.00627542	0.0393883
FAM161A	-0.3994	-0.4511	-0.4042	-0.146	-0.3502	Down	0.00628722	0.0394219
EIF3D	-0.1736	-0.1133	-0.213	-0.0089	-0.1369	Down	0.0062861	0.0394219
HNRNPM	0.2143	0.3138	-0.1076	0.2536	0.152	Up	0.00630733	0.0395276
DHRS13	-1.184	-0.8704	0.1019	-0.1957	-0.5615	Down	0.00632365	0.0396013
TP53I3	0.0919	-0.2915	0.9041	0.2634	0.2912	Up	0.00632557	0.0396013
DCUN1D2	-0.4019	0.0274	-0.0862	-0.1246	-0.1869	Down	0.00634737	0.0397065
ASB4	0.6674	0.4664	-0.3778	0.4837	0.3127	Up	0.00634888	0.0397065
LETMD1	-0.3263	-0.1697	-0.2463	-0.1885	-0.2489	Down	0.0063581	0.0397438
EHD4	0.0588	-0.434	0.4923	0.5833	0.2208	Up	0.00638679	0.0399027
BNIP3L	0.2197	0.3611	0.048	0.3156	0.2174	Up	0.00639811	0.039953
MPPE1	-0.2265	-0.4683	-0.2078	-0.1019	-0.2299	Down	0.00641325	0.0400271
PNCK	0.8122	-0.5581	1.21	0.4116	0.616	Up	0.00642715	0.0400933
COPS5	0.6052	0.4178	0.0269	-0.1076	0.2562	Up	0.00644442	0.0401805
RCOR1	0.0495	0.351	0.1367	0.1663	0.1463	Up	0.00644962	0.0401924
NBPF14	0.3227	0.2828	0.0724	0.4763	0.2846	Up	0.00645574	0.04021
KDM5C	0.4645	0.0048	-0.0813	0.3198	0.2134	Up	0.00646497	0.0402449
VASN	0.7742	-0.0889	0.5464	-0.0017	0.401	Up	0.00646794	0.0402449
RDH11	0.2149	0.1568	0.1665	0.2734	0.2064	Up	0.00647441	0.0402647
GSTP1	-0.2924	-0.6656	-0.0754	-0.0591	-0.2376	Down	0.00649595	0.0403781
RBMX	-0.2769	-0.1588	-0.4455	0.1563	-0.2042	Down	0.00650239	0.0403976
DEGS2	-0.1918	-0.8522	0.052	-0.9426	-0.401	Down	0.00650845	0.0404146
OSBP2	0.5214	0.2915	0.4189	0.0938	0.3598	Up	0.00653482	0.0405577
HSPA13	0.154	0.4875	0.2758	0.2372	0.2573	Up	0.00654885	0.0406241
ATXN7L2	0.5153	-0.0271	-0.0148	0.9379	0.3866	Up	0.00655244	0.0406258
PLAU	0.2814	-0.6271	0.4825	0.3526	0.2122	Up	0.00656028	0.0406538
MRPS16	-0.2069	-0.0281	0.0122	-0.4617	-0.1792	Down	0.00656814	0.0406612
FKBP8	0.2115	-0.6475	-0.1565	-0.2511	-0.1265	Down	0.00656746	0.0406612
IL33	-0.0128	0.1429	0.2455	1.1688	0.3534	Up	0.00657821	0.0406822
UBE2E4P	0.3785	0.473	-0.0411	0.2917	0.26	Up	0.00657496	0.0406822
RNF208	-0.5283	-0.431	0.0824	-0.6096	-0.3677	Down	0.00658712	0.0407167
SNRNP25	-0.0183	-0.3381	-0.061	-0.627	-0.2195	Down	0.00659282	0.0407313
UBE2Q1	-0.1229	-0.0571	-0.1322	-0.2603	-0.147	Down	0.00660554	0.0407687
CS	-0.2016	-0.0723	0.0636	-0.5501	-0.1908	Down	0.00660463	0.0407687
CALD1	-0.3609	0.315	0.4037	0.5586	0.1611	Up	0.00667762	0.0411927
RCC2	0.4969	-0.335	0.4444	0.1076	0.265	Up	0.0067189	0.0414265
CD109	-0.2346	-0.0574	0.4294	0.9693	0.2493	Up	0.00674159	0.0414619
AMPD2	-0.9236	-0.4094	0.1051	-0.7392	-0.525	Down	0.00674551	0.0414619
RNF111	0.3053	0.6167	0.0265	0.0743	0.2248	Up	0.00674352	0.0414619
ASB14	-0.3229	0.4478	-0.4065	-0.4333	-0.2523	Down	0.00675114	0.0414619
RPUSD4	0.3443	0.3468	-0.0922	0.316	0.2206	Up	0.00673045	0.0414619
SLC11A2	0.5213	0.2885	0.1645	-0.1616	0.2318	Up	0.00675182	0.0414619
PCDH9	-0.0135	1.3148	-0.0528	0.6211	0.3267	Up	0.00674042	0.0414619
MNAT1	-0.1176	-0.1269	-0.2535	-0.1946	-0.1734	Down	0.00674768	0.0414619
BTG1	-0.6212	-0.293	-0.1151	0.0206	-0.2863	Down	0.00676895	0.0415253
SLC1A3	-0.1244	-0.6253	-0.2812	-0.3701	-0.3004	Down	0.00676568	0.0415253
BOLA3	-0.1023	-0.5142	0.2369	-0.9338	-0.2662	Down	0.00677535	0.0415437
P2RX5	-1.0841	-0.5621	0.2605	-0.1649	-0.4297	Down	0.00682447	0.0418238
PPP2R5C	0.1782	0.3778	0.1455	0.0456	0.1695	Up	0.00684941	0.0419556
LINC01279	0.5118	0.8524	0.4841	-0.0379	0.4299	Up	0.00685987	0.0419987
ANKRD10	-0.5569	0.0062	-0.1952	0.1113	-0.2187	Down	0.00688202	0.0421132
COMMD4	-0.183	-0.4537	-0.2065	-0.2331	-0.2425	Down	0.00689597	0.0421562
AKAP12	0.0628	0.2029	0.075	0.9666	0.2962	Up	0.00689334	0.0421562
LOC105371578	-0.3753	0.0019	-0.0223	-0.8513	-0.3321	Down	0.00692494	0.0422065
ACTA2	-0.0165	0.7686	0.5871	0.7555	0.4449	Up	0.00692456	0.0422065
[truncated: 137 more rows]
